# Supplementary material for: Quantitative Shotgun Proteomics Unveils Candidate Novel Esophageal Adenocarcinoma (EAC)-specific Proteins
Source: Mol Cell Proteomics. 2017 Jun;16(6):1138–50. doi: 10.1074/mcp.M116.065078 (PMC5461543; doi:10.1074/mcp.M116.065078)
Supplement: Supplemental Data [file 10.1074_M116.065078_mcp.M116.065078-1.xlsx]

## Sheet: Summary Quantitative Data
Uniprot_Accession	GeneName	Uniprot_Protein_Name	Log2_TvE	TvE_FDRp	TvE_peptides	TvE_n	Log2_TvG	TvG_FDRp	TvG_peptides	TvG_n	Log2_TvT	TvT_peptides	TvT_n	Log2_EvE	EvE_peptides	EvE_n	Log2_GvG	GvG_peptides	GvG_n
Q8WWA0	ITLN1	Intelectin-1 (ITLN-1) (Endothelial lectin HL-1) (Galactofuranose-binding lectin) (Intestinal lactoferrin receptor) (Omentin)	3.99417	1.78e-06	4	2	5.27813	0.000392911	4	2	-0.0186853	2	1	1.58921	2	1	-0.152373	2	1
J3KSJ8	PPP1R1B	Protein phosphatase 1 regulatory subunit 1B (Fragment)	3.69997	0.5669	2	2	5.06582	0.248478	2	2	0.0671045	1	1	0.931691	1	1	-0.54767	1	1
P36222	CHI3L1	Chitinase-3-like protein 1 (39 kDa synovial protein) (Cartilage glycoprotein 39) (CGP-39) (GP-39) (hCGP-39) (YKL-40)	3.18804	2.3e-10	6	2	2.99356	7.18e-05	6	1	0.0709487	3	1	1.97478	3	1	-0.0314547	3	1
P09327	VIL1	Villin-1	3.01827	3.36e-23	18	4	3.43151	9.01e-27	18	4	-0.0305778	9	2	0.475036	9	2	0.09041	9	2
Q9BYZ8	REG4	Regenerating islet-derived protein 4 (REG-4) (Gastrointestinal secretory protein) (REG-like protein) (Regenerating islet-derived protein IV) (Reg IV)	2.99986	7.46e-10	10	2	4.44759	2.96e-15	10	2	-0.0899832	5	1	1.18751	5	1	NaN	5	0
P14410	SI	Sucrase-isomaltase, intestinal [Cleaved into: Sucrase (EC 3.2.1.48); Isomaltase (EC 3.2.1.10)]	2.98507	0.931391	2	2	3.48242	0.0970624	2	2	-0.210058	1	1	1.05994	1	1	-0.0197207	1	1
P16422	EPCAM	Epithelial cell adhesion molecule (Ep-CAM) (Adenocarcinoma-associated antigen) (Cell surface glycoprotein Trop-1) (Epithelial cell surface antigen) (Epithelial glycoprotein) (EGP) (Epithelial glycoprotein 314) (EGP314) (hEGP314) (KS 1/4 antigen) (KSA) (Major gastrointestinal tumor-associated protein GA733-2) (Tumor-associated calcium signal transducer 1) (CD antigen CD326)	2.96419	2.03e-14	10	4	3.64572	8.27e-26	10	4	0.0616415	5	2	1.0717	5	2	0.0669165	5	2
Q96AC8	VIL1	VIL1 protein (Villin 1, isoform CRA_a) (Villin-1)	2.912	0.261893	4	4	2.69704	0.0138893	4	4	-0.0112329	2	2	1.46254	2	2	-0.00586981	2	2
P19801	ABP1	Amiloride-sensitive amine oxidase [copper-containing] (DAO) (Diamine oxidase) (EC 1.4.3.22) (Amiloride-binding protein) (ABP) (Histaminase) (Kidney amine oxidase) (KAO)	2.79614	0.667653	2	2	2.49889	0.167172	2	2	-0.138461	1	1	0.688525	1	1	0.0950122	1	1
I3L441	CLDN6	Claudin-6	2.74031	0.694357	2	2	2.73051	0.0943384	2	2	0.100207	1	1	0.869026	1	1	0.00704917	1	1
E7EUV1	MUC2	Mucin-2	2.73864	1.82e-15	20	2	3.21208	1.83e-09	20	2	-0.00517576	10	1	0.886608	10	1	NaN	10	0
O15479	MAGEB2	Melanoma-associated antigen B2 (Cancer/testis antigen 3.2) (CT3.2) (DSS-AHC critical interval MAGE superfamily 6) (DAM6) (MAGE XP-2 antigen) (MAGE-B2 antigen)	2.60716	0.00920962	4	2	3.26287	0.128079	4	1	0.0520373	2	1	1.61546	2	1	NaN	2	0
Q6BDI9	REP15	Rab15 effector protein	2.59044	1	2	2	1.86184	0.182981	2	2	-0.209297	1	1	1.67312	1	1	-0.03883	1	1
H3BPX1	CYBA	Cytochrome b-245 light chain (Fragment)	2.54308	1	2	2	2.29491	0.0590983	2	2	0.0339863	1	1	2.09262	1	1	0.0399022	1	1
Q02742	GCNT1	Beta-1,3-galactosyl-O-glycosyl-glycoprotein beta-1,6-N-acetylglucosaminyltransferase (EC 2.4.1.102) (Core 2-branching enzyme) (Core2-GlcNAc-transferase) (C2GNT) (Core 2 GNT)	2.49875	0.922822	2	2	1.26648	0.121695	2	2	0.0372293	1	1	1.04088	1	1	0.102629	1	1
K7ES52	TK1	Thymidine kinase (EC 2.7.1.21)	2.45021	1	2	2	3.21825	0.505978	2	2	0.201028	1	1	1.55875	1	1	0.9783	1	1
A0PK03	MAGEC1	MAGEC1 protein (Melanoma-associated antigen C1)	2.44417	5.56e-22	20	2	4.12427	1.36e-79	20	2	0.0515341	10	1	1.05248	10	1	NaN	10	0
Q93088	BHMT	Betaine--homocysteine S-methyltransferase 1 (EC 2.1.1.5)	2.41882	1	2	2	1.90127	0.125641	2	2	-0.301072	1	1	1.14566	1	1	-0.180633	1	1
P10645	CHGA	Chromogranin-A (CgA) (Pituitary secretory protein I) (SP-I) [Cleaved into: Vasostatin-1 (Vasostatin I); Vasostatin-2 (Vasostatin II); EA-92; ES-43; Pancreastatin; SS-18; WA-8; WE-14; LF-19; AL-11; GV-19; GR-44; ER-37]	2.38795	9.15e-05	10	2	1.20286	7.05e-05	10	2	-0.0347682	5	1	0.594706	5	1	-0.0668294	5	1
P43358	MAGEA4	Melanoma-associated antigen 4 (Cancer/testis antigen 1.4) (CT1.4) (MAGE-4 antigen) (MAGE-41 antigen) (MAGE-X2 antigen)	2.34999	2.04e-19	32	2	3.35373	2.16e-35	32	2	0.0515618	16	1	1.05812	16	1	NaN	16	0
E5RH97	MAGEA9	Melanoma-associated antigen 9 (Fragment)	2.31902	1.3e-11	12	2	3.41568	1.89e-17	12	2	0.0656337	6	1	0.863379	6	1	NaN	6	0
A6NHC0	CAPN8	Calpain-8 (EC 3.4.22.53) (New calpain 2) (nCL-2) (Stomach-specific M-type calpain)	2.31756	3.13e-05	4	2	1.36653	0.00807943	4	2	0.206991	2	1	0.552756	2	1	0.144037	2	1
P02771	AFP	Alpha-fetoprotein (Alpha-1-fetoprotein) (Alpha-fetoglobulin)	2.25964	0.973077	2	2	2.85639	0.127335	2	2	0.0324371	1	1	0.948386	1	1	0.203568	1	1
F5H7K2	MGA	MAX gene-associated protein	2.2167	1	2	2	1.50088	0.166422	2	2	0.0180822	1	1	1.04801	1	1	-0.0990996	1	1
Q92637	FCGR1B	High affinity immunoglobulin gamma Fc receptor IB (IgG Fc receptor IB) (Fc-gamma RIB) (FcRIB) (hFcgammaRIB)	2.20867	1	2	2	2.39749	0.148563	2	2	-0.0230083	1	1	1.22257	1	1	-0.128037	1	1
Q99795	GPA33	Cell surface A33 antigen (Glycoprotein A33)	2.17838	9.74e-05	4	2	2.66794	7.37e-05	4	2	-0.0100786	2	1	0.270646	2	1	-0.0737591	2	1
G5E968	CHGA	Chromogranin A (Parathyroid secretory protein 1), isoform CRA_b (GV-19)	2.16781	1.69e-09	12	2	0.392472	0.685781	12	2	0.061527	6	1	0.26005	6	1	0.29715	6	1
P21695	GPD1	Glycerol-3-phosphate dehydrogenase [NAD(+)], cytoplasmic (GPD-C) (GPDH-C) (EC 1.1.1.8)	2.11663	0.170541	2	2	0.27559	1	2	2	0.401767	1	1	0.250348	1	1	0.253129	1	1
O00425	IGF2BP3	Insulin-like growth factor 2 mRNA-binding protein 3 (IGF2 mRNA-binding protein 3) (IMP-3) (IGF-II mRNA-binding protein 3) (KH domain-containing protein overexpressed in cancer) (hKOC) (VICKZ family member 3)	2.10982	4.91e-25	20	6	0.811077	2e-23	20	6	0.00739592	10	3	0.393599	10	3	0.0953523	10	3
B8ZZB6	IWS1	Protein IWS1 homolog (Fragment)	2.10877	0.679152	2	2	1.93032	0.132977	2	2	0.0111896	1	1	0.617636	1	1	0.0940158	1	1
Q3MIW9	DPCR1	Diffuse panbronchiolitis critical region protein 1	2.09868	1	2	2	1.89976	0.208591	2	2	-0.351647	1	1	1.2525	1	1	-0.138305	1	1
P41223	BUD31	Protein BUD31 homolog (Protein EDG-2) (Protein G10 homolog)	2.05856	1	2	2	2.69706	0.00577533	2	2	-0.0252066	1	1	1.9338	1	1	0.0303219	1	1
Q9NZI8	IGF2BP1	Insulin-like growth factor 2 mRNA-binding protein 1 (IGF2 mRNA-binding protein 1) (IMP-1) (Coding region determinant-binding protein) (CRD-BP) (IGF-II mRNA-binding protein 1) (VICKZ family member 1) (Zip code-binding protein 1) (ZBP-1) (Zipcode-binding protein 1)	2.03927	2.9e-05	12	2	2.84208	2.01e-06	12	2	-0.00154607	6	1	0.827058	6	1	-0.0519018	6	1
Q12864	CDH17	Cadherin-17 (Intestinal peptide-associated transporter HPT-1) (Liver-intestine cadherin) (LI-cadherin)	2.02481	2.7e-07	10	2	2.30425	0.000142539	10	2	0.0442935	5	1	0.805689	5	1	0.0299923	5	1
H3BS44	HSD17B2	Estradiol 17-beta-dehydrogenase 2 (Fragment)	2.00558	5.03e-14	8	2	0.219393	0.0445891	8	2	-0.0627327	4	1	0.0106158	4	1	-0.117598	4	1
O14732	IMPA2	Inositol monophosphatase 2 (IMP 2) (IMPase 2) (EC 3.1.3.25) (Inositol-1(or 4)-monophosphatase 2) (Myo-inositol monophosphatase A2)	1.99628	1	2	2	1.3067	0.193518	2	2	-0.206291	1	1	0.894226	1	1	-0.0738673	1	1
O76038	SCGN	Secretagogin	1.98386	1	2	2	0.4079	0.58173	2	2	0.0206736	1	1	1.32621	1	1	-0.125529	1	1
H3BVD5	ACSM3	Acyl-coenzyme A synthetase ACSM3, mitochondrial (Fragment)	1.97489	0.145428	2	2	-0.14361	0.224105	2	2	0.0386164	1	1	-0.0885092	1	1	-0.00745542	1	1
Q8NE18	NSUN7	Putative methyltransferase NSUN7 (EC 2.1.1.-) (NOL1/NOP2/Sun domain family member 7)	1.97489	0.145428	2	2	-0.14361	0.224105	2	2	0.0386164	1	1	-0.0885092	1	1	-0.00745542	1	1
J3KSI6	DSG2	Desmoglein-2	1.95636	1.62e-17	8	2	0.855402	9.87e-16	8	2	0.0442504	4	1	0.121152	4	1	-0.0538669	4	1
Q9Y6M1	IGF2BP2	Insulin-like growth factor 2 mRNA-binding protein 2 (IGF2 mRNA-binding protein 2) (IMP-2) (Hepatocellular carcinoma autoantigen p62) (IGF-II mRNA-binding protein 2) (VICKZ family member 2)	1.93197	1.03e-13	16	6	0.7773	1.96e-17	16	6	-0.0286713	8	3	0.366487	8	3	0.101787	8	3
Q92911	SLC5A5	Sodium/iodide cotransporter (Na(+)/I(-) cotransporter) (Sodium-iodide symporter) (Na(+)/I(-) symporter) (Solute carrier family 5 member 5)	1.92634	5.27e-07	16	2	1.56592	7.3e-09	16	2	0.0186052	8	1	1.1544	8	1	NaN	8	0
Q96DA7	PADI2	PADI2 protein (Protein-arginine deiminase type-2)	1.9167	2.97e-07	6	2	2.35774	1.27e-08	6	1	0.084149	3	1	1.41936	3	1	0.0436841	3	1
Q13938	CAPS	Calcyphosin (Calcyphosine)	1.89168	6.01e-31	22	6	1.36875	1.86e-37	22	6	0.0370392	11	3	0.0549792	11	3	0.0102563	11	3
P27216	ANXA13	Annexin A13 (Annexin XIII) (Annexin-13) (Intestine-specific annexin) (ISA)	1.87958	9.27e-08	14	2	2.7983	6.55e-08	14	2	0.0255847	7	1	0.693895	7	1	-0.0533115	7	1
F2Z3C8	SGK2	Serine/threonine-protein kinase Sgk2	1.87699	1	2	2	-0.175466	1	2	2	-0.672338	1	1	1.16924	1	1	-0.130908	1	1
P10619	CTSA	Lysosomal protective protein (EC 3.4.16.5) (Carboxypeptidase C) (Carboxypeptidase L) (Cathepsin A) (Protective protein cathepsin A) (PPCA) (Protective protein for beta-galactosidase) [Cleaved into: Lysosomal protective protein 32 kDa chain; Lysosomal protective protein 20 kDa chain]	1.86847	3.02e-11	14	2	1.06862	2.48e-06	14	2	-0.14541	7	1	0.00943567	7	1	-0.383789	7	1
F8VXB4	KRT8	Keratin, type II cytoskeletal 8	1.86778	1.37e-54	160	1	0.0751711	1	160	1	0.121889	80	1	0.113742	80	1	NaN	80	0
P04626	ERBB2	Receptor tyrosine-protein kinase erbB-2 (EC 2.7.10.1) (Metastatic lymph node gene 19 protein) (MLN 19) (Proto-oncogene Neu) (Proto-oncogene c-ErbB-2) (Tyrosine kinase-type cell surface receptor HER2) (p185erbB2) (CD antigen CD340)	1.8555	1.74e-22	36	2	2.03073	1.12e-17	36	2	0.000590349	18	1	0.29228	18	1	0.00245913	18	1
P48595	SERPINB10	Serpin B10 (Bomapin) (Peptidase inhibitor 10) (PI-10)	1.85467	0.0236829	4	2	2.22349	0.000874633	4	2	0.00980587	2	1	0.989371	2	1	0.0172662	2	1
E5RIX9	RALYL	RNA-binding Raly-like protein (Fragment)	1.82797	5.13e-36	20	3	1.56228	5.41e-43	20	3	0.0501984	10	2	0.35343	10	2	0.0230187	10	1
P17096	HMGA1	High mobility group protein HMG-I/HMG-Y (HMG-I(Y)) (High mobility group AT-hook protein 1) (High mobility group protein A1) (High mobility group protein R)	1.82775	2.5e-45	24	6	2.21118	3.15e-29	24	6	0.070707	12	3	0.362547	12	3	0.00549813	12	3
Q02224	CENPE	Centromere-associated protein E (Centromere protein E) (CENP-E) (Kinesin-related protein CENPE)	1.82026	1	2	2	2.16034	0.173207	2	2	-0.00474971	1	1	1.27991	1	1	-0.121882	1	1
E7EMC7	SQSTM1	Sequestosome-1	1.81222	0.00171501	4	2	1.84805	0.00285232	4	2	-0.217505	2	1	0.0226793	2	1	-0.28874	2	1
J3KPN1	TESC	Calcineurin B homologous protein 3 (Tescalcin, isoform CRA_c)	1.79837	7.16e-10	14	2	0.756793	9.02e-08	14	2	-0.0236881	7	1	0.437875	7	1	-0.00724403	7	1
Q1M185	HMGA2	HMGA2d' (High mobility group protein HMGI-C)	1.78489	5.65e-15	20	2	3.33449	3.53e-21	20	2	0.0595434	10	1	0.678131	10	1	0.0390349	10	1
P34096	RNASE4	Ribonuclease 4 (RNase 4) (EC 3.1.27.-)	1.77943	0.00878954	6	2	1.11541	0.141668	6	2	-0.510872	3	1	0.50393	3	1	-0.990978	3	1
Q9UGM3	DMBT1	Deleted in malignant brain tumors 1 protein (Glycoprotein 340) (Gp-340) (Hensin) (Salivary agglutinin) (SAG) (Surfactant pulmonary-associated D-binding protein)	1.77119	4.42e-41	42	4	2.11815	6.56e-29	42	4	0.00388746	21	2	0.0719718	21	2	-0.00522901	21	2
P02730	SLC4A1	Band 3 anion transport protein (Anion exchange protein 1) (AE 1) (Anion exchanger 1) (Solute carrier family 4 member 1) (CD antigen CD233)	1.74946	3.87e-152	94	12	0.0399274	7.01e-16	94	12	0.0205625	47	6	-0.00403154	47	6	-0.0497682	47	6
H0Y542	BCAS1	Breast carcinoma-amplified sequence 1 (Fragment)	1.71483	0.00526372	4	2	-0.384195	1	4	2	-0.0102851	2	1	0.17102	2	1	0.0257548	2	1
P58499	FAM3B	Protein FAM3B (Cytokine-like protein 2-21) (Pancreatic-derived factor) (PANDER)	1.71146	0.829021	2	2	0.83267	0.13793	2	2	0.000281015	1	1	0.637256	1	1	-0.0519963	1	1
Q9C0G6	DNAH6	Dynein heavy chain 6, axonemal (Axonemal beta dynein heavy chain 6) (Ciliary dynein heavy chain 6)	1.70298	0.875104	2	2	-0.176049	1	2	2	-0.247006	1	1	0.513768	1	1	-0.137998	1	1
Q96HU1	SGSM3	Small G protein signaling modulator 3 (Merlin-associated protein) (RUN and TBC1 domain-containing protein 3) (Rab-GTPase-activating protein-like protein) (RabGAPLP)	1.70292	9.1e-05	6	2	0.429886	0.000118269	6	2	0.0438426	3	1	0.408291	3	1	-0.135061	3	1
Q9Y6U3	SCIN	Adseverin (Scinderin)	1.70224	8.9e-34	18	4	1.92787	6.25e-47	18	4	0.0989785	9	2	0.636399	9	1	0.0402312	9	2
A8MW49	FABP1	Fatty acid-binding protein, liver	1.69162	2.29e-07	18	3	2.20567	1.02e-08	18	4	0.0951968	9	2	0.448455	9	1	-0.24148	9	2
O95497	VNN1	Pantetheinase (EC 3.5.1.92) (Pantetheine hydrolase) (Tiff66) (Vascular non-inflammatory molecule 1) (Vanin-1)	1.67411	0.896788	2	2	1.69238	0.64081	2	2	0.221343	1	1	0.796575	1	1	-0.341607	1	1
P54855	UGT2B15	UDP-glucuronosyltransferase 2B15 (UDPGT 2B15) (EC 2.4.1.17) (HLUG4) (UDP-glucuronosyltransferase 2B8) (UDPGT 2B8) (UDPGTh-3)	1.66045	1	2	2	2.11145	0.0839247	2	2	-0.0213757	1	1	0.991116	1	1	-0.098395	1	1
Q93099	HGD	Homogentisate 1,2-dioxygenase (EC 1.13.11.5) (Homogentisate oxygenase) (Homogentisic acid oxidase) (Homogentisicase)	1.65989	2.52e-15	16	2	-0.2309	4.43e-09	16	2	0.0930407	8	1	0.323475	8	1	0.112046	8	1
A6NL93	HMGN1	Non-histone chromosomal protein HMG-14	1.65728	4.34e-13	16	4	1.30485	2.76e-14	16	4	0.11379	8	2	0.300942	8	2	0.0580686	8	2
P62328	TMSB4X	Thymosin beta-4 (T beta-4) (Fx) [Cleaved into: Hematopoietic system regulatory peptide (Seraspenide)]	1.65573	0.00058533	6	2	0.560354	0.0532234	6	2	0.215567	3	1	0.655572	3	1	0.117391	3	1
O00338	SULT1C2	Sulfotransferase 1C2 (ST1C2) (EC 2.8.2.-) (Sulfotransferase 1C1) (SULT1C#1) (humSULTC2)	1.64679	7.79e-13	24	2	1.05921	1.39e-10	24	2	-0.170583	12	1	0.897723	12	1	-0.160323	12	1
Q1HG44	DUOXA2	Dual oxidase maturation factor 2 (Dual oxidase activator 2)	1.64441	3.62e-05	6	2	2.00327	4.83e-08	6	2	0.0242379	3	1	0.980564	3	1	-0.144923	3	1
Q9BRT3	MIEN1	Migration and invasion enhancer 1 (HBV X-transactivated gene 4 protein) (HBV XAg-transactivated protein 4) (Protein C35)	1.6325	0.746709	4	4	1.06939	1	4	4	0.0829095	2	2	0.231835	2	2	0.0132408	2	2
H3BTW2	NECAB2	N-terminal EF-hand calcium-binding protein 2	1.62134	0.000632114	4	2	1.37567	4.41e-07	4	2	0.107123	2	1	0.120729	2	1	-0.0569833	2	1
P15428	HPGD	15-hydroxyprostaglandin dehydrogenase [NAD(+)] (15-PGDH) (EC 1.1.1.141) (Prostaglandin dehydrogenase 1)	1.61916	1.4e-21	50	2	1.62203	4.28e-26	50	2	0.0747062	25	1	0.502882	25	1	0.0563604	25	1
Q95IE3	HLA-DRB1	HLA class II histocompatibility antigen, DRB1-12 beta chain (MHC class II antigen DRB1*12) (DR-12) (DR12)	1.60905	3.71e-08	10	2	2.80558	2.3e-13	10	2	-0.0265861	5	1	1.91478	5	1	0.0651667	5	1
Q14542	SLC29A2	Equilibrative nucleoside transporter 2 (36 kDa nucleolar protein HNP36) (Delayed-early response protein 12) (Equilibrative nitrobenzylmercaptopurine riboside-insensitive nucleoside transporter) (Equilibrative NBMPR-insensitive nucleoside transporter) (Hydrophobic nucleolar protein, 36 kDa) (Nucleoside transporter, ei-type) (Solute carrier family 29 member 2)	1.60339	0.502863	2	2	0.954022	0.269203	2	2	-0.0281156	1	1	0.301409	1	1	-0.150444	1	1
E7EUV0	GZMB	Granzyme B	1.60089	1	2	2	1.77344	0.177514	2	2	0.0625336	1	1	1.02529	1	1	-0.0206774	1	1
Q6L9W6	B4GALNT3	Beta-1,4-N-acetylgalactosaminyltransferase 3 (B4GalNAcT3) (Beta4GalNAc-T3) (Beta4GalNAcT3) (EC 2.4.1.244) (Beta-1,4-N-acetylgalactosaminyltransferase III) (N-acetyl-beta-glucosaminyl-glycoprotein 4-beta-N-acetylgalactosaminyltransferase 2) (NGalNAc-T2)	1.59909	0.296739	2	2	0.129402	1	2	2	0.199201	1	1	0.400775	1	1	0.140959	1	1
Q14451	GRB7	Growth factor receptor-bound protein 7 (B47) (Epidermal growth factor receptor GRB-7) (GRB7 adapter protein)	1.59855	1.19e-06	6	2	1.57182	0.0174821	6	2	-0.119802	3	1	0.214363	3	1	-0.0586066	3	1
Q96AY3	FKBP10	Peptidyl-prolyl cis-trans isomerase FKBP10 (PPIase FKBP10) (EC 5.2.1.8) (65 kDa FK506-binding protein) (65 kDa FKBP) (FKBP-65) (FK506-binding protein 10) (FKBP-10) (Immunophilin FKBP65) (Rotamase)	1.58531	3.48e-42	54	4	2.26087	5.2e-41	54	4	0.0203581	27	2	0.366237	27	2	0.0297325	27	2
Q96RQ9	IL4I1	L-amino-acid oxidase (LAAO) (LAO) (EC 1.4.3.2) (Interleukin-4-induced protein 1) (IL4-induced protein 1) (Protein Fig-1) (hFIG1)	1.5741	1	2	2	2.42884	0.461257	2	2	-0.604856	1	1	1.64539	1	1	0.11059	1	1
Q9H1E3	NUCKS1	Nuclear ubiquitous casein and cyclin-dependent kinase substrate 1 (P1)	1.56542	2.74e-16	8	2	1.21104	4.72e-16	8	2	0.256084	4	1	0.197452	4	1	-0.0731197	4	1
J3KP68	ETNK2	Ethanolamine kinase 2	1.55096	1	2	2	2.89952	NaN	2	1	0.0223143	1	1	1.00458	1	1	NaN	1	0
O75995	SASH3	SAM and SH3 domain-containing protein 3 (SH3 protein expressed in lymphocytes homolog)	1.54837	6.64e-10	6	2	1.95813	9.07e-06	6	2	0.351797	3	1	1.09718	3	1	0.106513	3	1
P15941	MUC1	Mucin-1 (MUC-1) (Breast carcinoma-associated antigen DF3) (Cancer antigen 15-3) (CA 15-3) (Carcinoma-associated mucin) (Episialin) (H23AG) (Krebs von den Lungen-6) (KL-6) (PEMT) (Peanut-reactive urinary mucin) (PUM) (Polymorphic epithelial mucin) (PEM) (Tumor-associated epithelial membrane antigen) (EMA) (Tumor-associated mucin) (CD antigen CD227) [Cleaved into: Mucin-1 subunit alpha (MUC1-NT) (M…	1.54737	3.13e-55	56	6	1.34154	4.88e-85	56	6	-0.00941757	28	3	0.0740435	28	3	-0.0583928	28	3
A6NC98	CCDC88B	Coiled-coil domain-containing protein 88B (Brain leucine zipper domain-containing protein) (Hook-related protein 3) (HkRP3)	1.54063	0.295314	2	2	1.57658	0.167967	2	2	0.141364	1	1	0.296903	1	1	0.0666149	1	1
F8W895	GPATCH4	G patch domain-containing protein 4 (Fragment)	1.54021	0.493628	2	2	2.1098	0.0442541	2	2	0.03831	1	1	0.333301	1	1	0.0908879	1	1
Q9NSC7	ST6GALNAC1	Alpha-N-acetylgalactosaminide alpha-2,6-sialyltransferase 1 (EC 2.4.99.3) (GalNAc alpha-2,6-sialyltransferase I) (ST6GalNAc I) (ST6GalNAcI) (Sialyltransferase 7A) (SIAT7-A)	1.53835	1.44e-05	8	2	1.15771	2.94e-07	8	2	0.141223	4	1	0.582817	4	1	0.106328	4	1
K7ES20	CDKN2A	Cyclin-dependent kinase inhibitor 2A, isoforms 1/2/3	1.53599	0.109862	4	2	1.43191	0.448065	4	2	0.0201739	2	1	0.467323	2	1	0.0609454	2	1
P17213	BPI	Bactericidal permeability-increasing protein (BPI) (CAP 57)	1.53142	0.00895066	20	2	2.87478	1.94e-15	20	2	0.0667001	10	1	1.86745	10	1	-0.0440615	10	1
B7Z6X9	SLC43A2	Large neutral amino acids transporter small subunit 4 (cDNA FLJ55865, highly similar to Homo sapiens solute carrier family 43, member 2 (SLC43A2), mRNA)	1.52479	0.0894778	4	4	0.817095	0.000104263	4	4	-0.0611942	2	2	0.205652	2	2	-0.183203	2	2
Q13094	LCP2	Lymphocyte cytosolic protein 2 (SH2 domain-containing leukocyte protein of 76 kDa) (SLP-76 tyrosine phosphoprotein) (SLP76)	1.52467	0.00592255	6	2	1.36052	0.000389451	6	2	0.0735736	3	1	0.962151	3	1	NaN	3	0
O95340	PAPSS2	Bifunctional 3'-phosphoadenosine 5'-phosphosulfate synthase 2 (PAPS synthase 2) (PAPSS 2) (Sulfurylase kinase 2) (SK 2) (SK2) [Includes: Sulfate adenylyltransferase (EC 2.7.7.4) (ATP-sulfurylase) (Sulfate adenylate transferase) (SAT); Adenylyl-sulfate kinase (EC 2.7.1.25) (3'-phosphoadenosine-5'-phosphosulfate synthase) (APS kinase) (Adenosine-5'-phosphosulfate 3'-phosphotransferase) (Adenylylsul…	1.51881	0.058243	4	2	1.12897	0.00954966	4	2	0.0768388	2	1	0.850634	2	1	-0.0703928	2	1
C9J7P5	TBRG4	Protein TBRG4 (Fragment)	1.51312	0.315653	2	2	0.967712	0.243366	2	2	-0.0573454	1	1	0.129465	1	1	0.0827136	1	1
B0QY04	NCF4	Neutrophil cytosol factor 4 (Fragment)	1.50712	8.41e-16	6	2	1.89958	5.2e-10	6	2	-0.00555784	3	1	0.649299	3	1	0.0249764	3	1
O43520	ATP8B1	Probable phospholipid-transporting ATPase IC (EC 3.6.3.1) (ATPase class I type 8B member 1) (Familial intrahepatic cholestasis type 1)	1.50675	1.52e-09	10	2	0.964604	5.14e-16	10	2	0.0561343	5	1	0.451789	5	1	0.114372	5	1
Q9Y2W1	THRAP3	Thyroid hormone receptor-associated protein 3 (Thyroid hormone receptor-associated protein complex 150 kDa component) (Trap150)	1.50392	0.000263759	6	2	1.22958	4.38e-06	6	2	-0.136303	3	1	0.758221	3	1	0.0591356	3	1
P02788	LTF	Lactotransferrin (Lactoferrin) (EC 3.4.21.-) (Talalactoferrin) [Cleaved into: Kaliocin-1; Lactoferroxin-A; Lactoferroxin-B; Lactoferroxin-C]	1.49831	3.94e-198	62	10	0.275002	2.69e-43	62	10	0.0765861	31	5	0.00727775	31	5	0.0655503	31	5
Q9ULC5	ACSL5	Long-chain-fatty-acid--CoA ligase 5 (EC 6.2.1.3) (Long-chain acyl-CoA synthetase 5) (LACS 5)	1.497	5.67e-05	8	2	1.51362	0.000122909	8	2	-0.0674692	4	1	0.24443	4	1	0.00988692	4	1
Q8IVT2	C19orf21	Uncharacterized protein C19orf21	1.49265	0.22347	2	2	1.23983	0.0602577	2	2	0.00960917	1	1	0.128516	1	1	0.0181511	1	1
B7Z8B0	ITGA2B	Integrin alpha-IIb light chain, form 2 (cDNA FLJ50317, highly similar to Integrin alpha-IIb)	1.48211	1	2	2	1.53077	0.188543	2	2	0.0435701	1	1	1.17982	1	1	-0.0296707	1	1
Q08AT0	SGCZ	SGCZ protein (Zeta-sarcoglycan)	1.4766	0.402283	2	2	0.767313	0.28834	2	2	0.0250057	1	1	0.251751	1	1	-0.0599249	1	1
E7ET77	STX3	Syntaxin-3	1.46498	3.45e-08	6	2	1.31473	5.79e-07	6	2	0.149717	3	1	0.30679	3	1	0.107812	3	1
P17693	HLA-G	HLA class I histocompatibility antigen, alpha chain G (HLA G antigen) (MHC class I antigen G)	1.46424	2.78e-57	26	9	1.80682	1.05e-65	26	9	0.0503716	13	5	0.0514587	13	4	0.0317142	13	4
Q86YV0	RASAL3	RAS protein activator like-3	1.46219	NaN	2	1	1.84222	0.13247	2	2	0.0378059	1	1	NaN	1	0	-0.00919432	1	1
O15438	ABCC3	Canalicular multispecific organic anion transporter 2 (ATP-binding cassette sub-family C member 3) (Multi-specific organic anion transporter D) (MOAT-D) (Multidrug resistance-associated protein 3)	1.46107	1.14e-05	10	2	0.939083	2.16e-06	10	2	0.0599874	5	1	0.593337	5	1	0.0487393	5	1
Q9HAV4	XPO5	Exportin-5 (Exp5) (Ran-binding protein 21)	1.45727	1.57e-10	12	2	1.57145	2.39e-07	12	2	0.0335249	6	1	0.432099	6	1	-0.110179	6	1
Q96JQ2	CLMN	Calmin (Calponin-like transmembrane domain protein)	1.45567	8.16e-06	8	2	0.0266269	0.444331	8	2	0.101857	4	1	0.41207	4	1	0.070993	4	1
H0YF41	HLA-DQA1	HLA class II histocompatibility antigen, DQ alpha 1 chain (Fragment)	1.4461	4.43e-07	8	2	1.69746	0.000265133	8	1	0.031273	4	1	1.04434	4	1	NaN	4	0
P20132	SDS	L-serine dehydratase/L-threonine deaminase (SDH) (EC 4.3.1.17) (L-serine deaminase) (L-threonine dehydratase) (TDH) (EC 4.3.1.19)	1.44051	NaN	2	1	3.30778	0.13856	2	2	-0.0429317	1	1	NaN	1	0	-0.194836	1	1
A2A3M4	CGN	Cingulin (Fragment)	1.4399	0.000284907	4	4	1.31279	0.0374624	4	4	0.0672077	2	2	0.217675	2	2	-0.070929	2	2
E9PCI3	ASNS	Asparagine synthetase [glutamine-hydrolyzing]	1.43141	2.45e-16	16	2	1.02289	1.77e-15	16	2	0.018025	8	1	0.67744	8	1	-0.00667597	8	1
H7C040	AGR3	Anterior gradient protein 3 homolog (Fragment)	1.42384	1.77e-28	74	2	0.292548	4.15e-26	74	2	0.0484511	37	1	NaN	37	0	NaN	37	0
B9A035	NT5C3A	Protein NT5C3A	1.42261	0.0166916	4	2	1.28816	2.46e-06	4	2	-0.0218328	2	1	0.805339	2	1	0.0165091	2	1
H0Y6R0	CDC42BPA	Serine/threonine-protein kinase MRCK alpha (Fragment)	1.41833	1	2	2	1.06134	0.651917	2	2	-0.922498	1	1	0.690077	1	1	-0.311657	1	1
P30504	HLA-C	HLA class I histocompatibility antigen, Cw-4 alpha chain (MHC class I antigen Cw*4)	1.41772	1.03e-58	46	4	0.259591	3.13e-06	46	4	-0.00242069	23	2	0.0925436	23	2	0.140698	23	1
Q4G148	GXYLT1	Glucoside xylosyltransferase 1 (EC 2.4.2.n2) (Glycosyltransferase 8 domain-containing protein 3)	1.39655	4.36e-19	16	6	0.698215	1.3e-14	16	6	0.102214	8	3	0.00596275	8	3	0.0110947	8	3
E9PH09	DOCK8	Dedicator of cytokinesis protein 8	1.39568	0.288195	4	2	1.51781	0.0119172	4	2	0.0456059	2	1	1.16243	2	1	0.481065	2	1
P40199	CEACAM6	Carcinoembryonic antigen-related cell adhesion molecule 6 (Non-specific crossreacting antigen) (Normal cross-reacting antigen) (CD antigen CD66c)	1.38605	0.0680074	2	2	1.73654	0.237757	2	2	0.0585842	1	1	0.0690945	1	1	0.255817	1	1
E9PF19	TBL2	Transducin beta-like protein 2	1.3804	1	2	2	0.8013	0.587696	2	2	-1.81699	1	1	0.997204	1	1	-1.08747	1	1
Q5QPM1	RALY	RNA-binding protein Raly (Fragment)	1.37731	4.45e-15	14	2	1.41046	5.61e-22	14	2	0.0322166	7	1	0.234747	7	1	0.0142756	7	1
O75363	BCAS1	Breast carcinoma-amplified sequence 1 (Amplified and overexpressed in breast cancer) (Novel amplified in breast cancer 1)	1.37395	0.000194366	12	2	0.754512	0.000320478	12	2	0.0648251	6	1	0.388347	6	1	0.0653776	6	1
B4DUV6	TRMT6	cDNA FLJ51319, highly similar to tRNA (adenine-N(1)-)-methyltransferase non-catalytic subunit TRM6 (tRNA (adenine(58)-N(1))-methyltransferase non-catalytic subunit TRM6)	1.36644	0.934453	4	4	1.41524	0.586061	4	4	-0.00157517	2	2	0.498918	2	2	-0.124258	2	2
G3XAF7	BCAS1	Breast carcinoma amplified sequence 1, isoform CRA_c (Breast carcinoma-amplified sequence 1)	1.36133	1.35e-24	14	2	-1.26113	6.36e-28	14	2	0.060334	7	1	-0.247048	7	1	0.0510822	7	1
Q4VXW4	OGFR	Opioid growth factor receptor	1.3552	0.863449	2	2	1.44101	0.047371	2	2	0.0124401	1	1	0.505594	1	1	0.0111836	1	1
Q9HBI0	PARVG	Gamma-parvin	1.35452	1	2	2	1.52944	0.258842	2	2	-0.0059261	1	1	0.792732	1	1	-0.14813	1	1
P49247	RPIA	Ribose-5-phosphate isomerase (EC 5.3.1.6) (Phosphoriboisomerase)	1.34964	8.19e-28	18	6	-0.418531	8.85e-20	18	6	0.0470614	9	3	0.00782481	9	3	-0.0449546	9	3
H7C3F8	C10orf90	Centrosomal protein C10orf90 (Fragment)	1.34887	1	2	2	0.540204	0.976514	2	2	-1.17595	1	1	1.09413	1	1	-2.57705	1	1
F8VWH2	TSPAN8	Tetraspanin-8	1.33844	1.3e-70	54	12	-0.768674	2.82e-118	54	12	0.0612899	27	6	-0.103358	27	6	0.00920456	27	6
Q8NFL0	B3GNT7	UDP-GlcNAc:betaGal beta-1,3-N-acetylglucosaminyltransferase 7 (BGnT-7) (Beta-1,3-Gn-T7) (Beta-1,3-N-acetylglucosaminyltransferase 7) (Beta3Gn-T7) (EC 2.4.1.-)	1.33192	0.0014327	4	2	-1.92185	1.05e-06	4	2	0.0122493	2	1	0.0328792	2	1	0.0254458	2	1
P10915	HAPLN1	Hyaluronan and proteoglycan link protein 1 (Cartilage-linking protein 1) (Cartilage-link protein) (Proteoglycan link protein)	1.32924	1.42e-21	14	4	-0.187798	9.89e-11	14	4	0.108578	7	2	-0.423826	7	2	0.0595907	7	2
P51580	TPMT	Thiopurine S-methyltransferase (EC 2.1.1.67) (Thiopurine methyltransferase)	1.32673	2.18e-19	16	2	0.911863	3.4e-20	16	2	-0.0301164	8	1	0.200045	8	1	0.0933533	8	1
P0C091	FREM3	FRAS1-related extracellular matrix protein 3	1.32357	0.932967	2	2	1.46915	0.165972	2	2	0.0724438	1	1	0.589143	1	1	0.23403	1	1
P04155	TFF1	Trefoil factor 1 (Breast cancer estrogen-inducible protein) (PNR-2) (Polypeptide P1.A) (hP1.A) (Protein pS2)	1.32091	6.12e-05	10	2	1.28741	3.93e-05	10	2	-0.292967	5	1	0.458124	5	1	-0.35609	5	1
P35244	RPA3	Replication protein A 14 kDa subunit (RP-A p14) (Replication factor A protein 3) (RF-A protein 3)	1.32089	0.00137207	10	2	1.15578	0.0114391	10	2	0.108881	5	1	0.533707	5	1	0.138854	5	1
F8WBJ7	TMEM245	Transmembrane protein 245	1.31935	0.169557	4	4	0.0737953	0.428337	4	4	-0.788087	2	2	-0.138374	2	2	-1.64048	2	2
Q9NUD5	ZCCHC3	Zinc finger CCHC domain-containing protein 3	1.31806	0.103381	2	2	2.16337	0.187163	2	2	0.0836271	1	1	0.00738528	1	1	0.273297	1	1
H3BRI9	ZFYVE19	Zinc finger FYVE domain-containing protein 19 (Fragment)	1.31722	0.0792631	2	2	1.63785	0.254623	2	2	0.131679	1	1	0.145905	1	1	-0.0388609	1	1
Q9Y2Y8	PRG3	Proteoglycan 3 (Eosinophil major basic protein homolog) (Prepro-major basic protein homolog) (Prepro-MBPH)	1.31622	4.15e-86	68	10	0.290374	2.25e-55	68	10	0.0350808	34	5	0.0689174	34	5	0.0423717	34	4
Q9NRD5	PICK1	PRKCA-binding protein (Protein interacting with C kinase 1) (Protein kinase C-alpha-binding protein)	1.31581	0.013936	6	2	0.129516	1	6	2	-0.0685012	3	1	0.399132	3	1	0.116452	3	1
P18283	GPX2	Glutathione peroxidase 2 (GPx-2) (GSHPx-2) (EC 1.11.1.9) (Gastrointestinal glutathione peroxidase) (Glutathione peroxidase-gastrointestinal) (GPx-GI) (GSHPx-GI) (Glutathione peroxidase-related protein 2) (GPRP-2)	1.31068	0.163312	8	2	1.6063	0.000246623	8	2	0.0220508	4	1	1.07117	4	1	NaN	4	0
C9JS68	TBXAS1	Thromboxane-A synthase (Fragment)	1.30909	0.0407109	6	2	1.4667	5.08e-06	6	2	0.185125	3	1	0.857615	3	1	0.0506821	3	1
C9J9D8	ACY1	Aminoacylase-1	1.30701	1.76e-48	28	8	0.252627	6.13e-24	28	8	0.0595231	14	4	0.230269	14	4	0.0230561	14	4
Q9Y5J1	UTP18	U3 small nucleolar RNA-associated protein 18 homolog (WD repeat-containing protein 50)	1.29895	1	2	2	2.58435	0.0939155	2	2	0.0554661	1	1	0.945723	1	1	0.0135784	1	1
P14598	NCF1	Neutrophil cytosol factor 1 (NCF-1) (47 kDa autosomal chronic granulomatous disease protein) (47 kDa neutrophil oxidase factor) (NCF-47K) (Neutrophil NADPH oxidase factor 1) (Nox organizer 2) (Nox-organizing protein 2) (SH3 and PX domain-containing protein 1A) (p47-phox)	1.29838	0.0119874	16	2	2.11945	1.5e-08	16	2	0.0340054	8	1	1.25439	8	1	NaN	8	0
G3V4I0	ENTPD5	Ectonucleoside triphosphate diphosphohydrolase 5 (Ectonucleoside triphosphate diphosphohydrolase 5, isoform CRA_a)	1.29779	0.000652479	8	2	1.47954	3.73e-09	8	2	-0.048965	4	1	0.582464	4	1	-0.109881	4	1
Q9BXL7	CARD11	Caspase recruitment domain-containing protein 11 (CARD-containing MAGUK protein 1) (Carma 1)	1.29555	1	2	2	0.803374	0.48331	2	2	-0.00454614	1	1	0.741177	1	1	0.234432	1	1
B4DFV4	FLI1	Friend leukemia integration 1 transcription factor (cDNA FLJ52260, highly similar to Friend leukemia integration 1 transcription factor)	1.29485	0.242216	2	2	1.29634	NaN	2	1	-0.0381639	1	1	0.0779399	1	1	NaN	1	0
P30501	HLA-C	HLA class I histocompatibility antigen, Cw-2 alpha chain (MHC class I antigen Cw*2)	1.29291	4.7e-14	16	2	0.055001	1	16	2	0.050593	8	1	0.0616597	8	1	-0.0010259	8	1
F5GXJ9	ALCAM	CD166 antigen	1.29193	0.000141765	4	2	-0.127079	0.137487	4	2	-0.0148758	2	1	0.00450003	2	1	0.0875155	2	1
J3KSY2	LGALS9C	Galectin-9C	1.28287	5.46e-05	6	2	0.27757	0.0137299	6	2	-0.0522982	3	1	0.316163	3	1	0.0288384	3	1
Q5SVL2	CASP7	Caspase-7 (Fragment)	1.28012	1.53e-23	12	2	-0.0915376	0.535719	12	2	-0.0430716	6	1	0.0940422	6	1	0.111334	6	1
D9IX66	CD36	Platelet glycoprotein 4 (Platelet glycoprotein IV variant)	1.27892	6.21e-05	4	2	-0.997136	2.34e-07	4	2	-0.0352407	2	1	0.0583279	2	1	-0.145994	2	1
A6ZID9	MUC1	MUC1 isoform M6 (Mucin-1 subunit alpha)	1.27335	0.00339069	8	2	-1.06295	0.00197748	8	2	0.282736	4	1	-0.307411	4	1	-0.230112	4	1
O75084	FZD7	Frizzled-7 (Fz-7) (hFz7) (FzE3)	1.27239	1	2	2	1.50388	0.24606	2	2	0.0686153	1	1	0.764616	1	1	-0.0488188	1	1
B7Z652	RPL7L1	60S ribosomal protein L7-like 1 (cDNA FLJ50850, highly similar to Ribosomal protein L7-like 1)	1.26803	2.36e-34	14	2	1.66429	1.72e-26	14	2	0.0736062	7	1	0.20981	7	1	0.0875852	7	1
E7EVN5		NA	1.26731	0.00626871	10	2	1.88655	7.71e-06	10	2	0.0618583	5	1	1.44309	5	1	NaN	5	0
Q6ZMU5	TRIM72	Tripartite motif-containing protein 72 (Mitsugumin-53) (Mg53)	1.25728	0.552944	2	2	1.08347	0.434778	2	2	0.0262052	1	1	0.297073	1	1	-0.229163	1	1
Q9H0P0	NT5C3	Cytosolic 5'-nucleotidase 3 (EC 3.1.3.5) (Cytosolic 5'-nucleotidase III) (cN-III) (Pyrimidine 5'-nucleotidase 1) (P5'N-1) (P5N-1) (PN-I) (Uridine 5'-monophosphate hydrolase 1) (p36)	1.2457	0.367264	2	2	0.607796	0.351954	2	2	0.0264236	1	1	0.1985	1	1	-0.0452593	1	1
H0YGV7	MAN1B1	Endoplasmic reticulum mannosyl-oligosaccharide 1,2-alpha-mannosidase (Fragment)	1.24354	0.301457	2	2	0.632106	0.0730166	2	2	-0.0892416	1	1	0.0710043	1	1	-0.141267	1	1
Q9NPP4	NLRC4	NLR family CARD domain-containing protein 4 (CARD, LRR, and NACHT-containing protein) (Clan protein) (Caspase recruitment domain-containing protein 12) (Ice protease-activating factor) (Ipaf)	1.23897	1	2	2	-0.675396	1	2	2	-0.635521	1	1	0.418658	1	1	-1.41703	1	1
Q5NE16	CTSL3P	Putative inactive cathepsin L-like protein CTSL3P (Cathepsin L3 pseudogene) (HCTSL-s)	1.23728	1	2	2	1.70822	0.147501	2	2	-0.0439612	1	1	0.790999	1	1	-0.101485	1	1
P18465	HLA-B	HLA class I histocompatibility antigen, B-57 alpha chain (Bw-57) (MHC class I antigen B*57)	1.23694	6.28e-75	62	6	0.509428	1.56e-50	62	5	0.0313634	31	3	0.0931528	31	3	0.0399157	31	2
J3KSF1	HID1	Protein HID1 (Fragment)	1.23669	3.85e-08	4	2	-0.214735	0.00637673	4	2	-0.0170992	2	1	0.110503	2	1	-0.0450299	2	1
Q95604	HLA-C	HLA class I histocompatibility antigen, Cw-17 alpha chain (MHC class I antigen Cw*17)	1.23115	1.8e-38	40	3	0.48632	7.86e-11	40	3	0.016808	20	2	0.073054	20	2	0.0732836	20	1
Q99959	PKP2	Plakophilin-2	1.2309	3.54e-07	12	4	0.625296	1.03e-10	12	4	0.0207691	6	2	0.545497	6	2	0.0299301	6	2
Q9BYX4	IFIH1	Interferon-induced helicase C domain-containing protein 1 (EC 3.6.4.13) (Clinically amyopathic dermatomyositis autoantigen 140 kDa) (CADM-140 autoantigen) (Helicase with 2 CARD domains) (Helicard) (Interferon-induced with helicase C domain protein 1) (Melanoma differentiation-associated protein 5) (MDA-5) (Murabutide down-regulated protein) (RIG-I-like receptor 2) (RLR-2) (RNA helicase-DEAD box p…	1.22658	1.47e-14	18	2	1.76505	6.21e-35	18	2	0.0397767	9	1	0.693779	9	1	0.0111091	9	1
E9PHJ2	NCF2	Neutrophil cytosol factor 2	1.2185	7.31e-06	10	2	1.93846	1.96e-06	10	2	0.0507212	5	1	0.865994	5	1	0.0314474	5	1
P56470	LGALS4	Galectin-4 (Gal-4) (Antigen NY-CO-27) (L-36 lactose-binding protein) (L36LBP) (Lactose-binding lectin 4)	1.21531	1.61e-216	192	14	0.296986	8.76e-142	192	14	-0.0206504	96	7	0.107347	96	7	-0.0251355	96	7
P00395	MT-CO1	Cytochrome c oxidase subunit 1 (EC 1.9.3.1) (Cytochrome c oxidase polypeptide I)	1.21162	1.14e-35	18	4	-0.633287	1.87e-15	18	4	-0.1213	9	2	-0.0924537	9	2	0.0204824	9	2
O75594	PGLYRP1	Peptidoglycan recognition protein 1 (Peptidoglycan recognition protein short) (PGRP-S)	1.20914	0.000792031	8	1	3.40917	5.5e-07	8	2	-0.148615	4	1	0.614218	4	1	0.258042	4	1
P02786	TFRC	Transferrin receptor protein 1 (TR) (TfR) (TfR1) (Trfr) (T9) (p90) (CD antigen CD71) [Cleaved into: Transferrin receptor protein 1, serum form (sTfR)]	1.20873	6.72e-31	22	4	1.67361	1.5e-32	22	4	0.0716976	11	2	0.202116	11	2	0.0530647	11	2
D6RBM3	CASP6	Caspase-6 subunit p18	1.20529	1	2	2	0.27135	0.14075	2	2	-0.102406	1	1	0.566614	1	1	-0.156745	1	1
O43731	KDELR3	ER lumen protein retaining receptor 3 (KDEL endoplasmic reticulum protein retention receptor 3) (KDEL receptor 3)	1.20205	0.0338701	14	14	-0.233	1	14	14	-0.0169892	7	7	0.193556	7	7	0.0216892	7	7
E9PM39	RASSF7	Ras association domain-containing protein 7 (Fragment)	1.20015	1	2	2	1.79881	0.659145	2	2	-1.13761	1	1	0.63366	1	1	-2.46125	1	1
Q9NR30	DDX21	Nucleolar RNA helicase 2 (EC 3.6.4.13) (DEAD box protein 21) (Gu-alpha) (Nucleolar RNA helicase Gu) (Nucleolar RNA helicase II) (RH II/Gu)	1.19814	3.35e-36	28	6	1.51056	2.3e-39	28	6	-0.0192357	14	3	0.116769	14	3	-0.0673159	14	3
P42830	CXCL5	C-X-C motif chemokine 5 (ENA-78(1-78)) (Epithelial-derived neutrophil-activating protein 78) (Neutrophil-activating peptide ENA-78) (Small-inducible cytokine B5) [Cleaved into: ENA-78(8-78); ENA-78(9-78)]	1.19814	1	2	2	1.65772	0.136922	2	2	-0.0521286	1	1	0.836949	1	1	-0.0971473	1	1
F5GZJ1	NCAPD2	Condensin complex subunit 1	1.19805	4.13e-07	8	2	2.56519	5.34e-07	8	2	-0.0169542	4	1	0.86925	4	1	NaN	4	0
Q7Z5R6	APBB1IP	Amyloid beta A4 precursor protein-binding family B member 1-interacting protein (APBB1-interacting protein 1) (Proline-rich EVH1 ligand 1) (PREL-1) (Proline-rich protein 73) (Rap1-GTP-interacting adapter molecule) (RIAM) (Retinoic acid-responsive proline-rich protein 1) (RARP-1)	1.19793	1	2	2	0.713692	0.432499	2	2	0.116778	1	1	0.762571	1	1	0.0328778	1	1
Q8TCU6	PREX1	Phosphatidylinositol 3,4,5-trisphosphate-dependent Rac exchanger 1 protein (P-Rex1) (PtdIns(3,4,5)-dependent Rac exchanger 1)	1.19296	1	2	2	0.730505	0.206346	2	2	-0.0145694	1	1	0.84755	1	1	-0.0266395	1	1
E5RGY0	DERL1	Derlin-1	1.19273	4.05e-24	18	8	0.789225	1.29e-19	18	8	0.06471	9	4	0.0692152	9	4	0.0953215	9	4
Q99828	CIB1	Calcium and integrin-binding protein 1 (CIB) (Calcium- and integrin-binding protein) (CIBP) (Calmyrin) (DNA-PKcs-interacting protein) (Kinase-interacting protein) (KIP) (SNK-interacting protein 2-28) (SIP2-28)	1.19021	0.00337312	8	8	0.338755	0.300832	8	8	-0.0360525	4	4	0.294112	4	4	0.0271849	4	4
P12724	RNASE3	Eosinophil cationic protein (ECP) (EC 3.1.27.-) (Ribonuclease 3) (RNase 3)	1.18778	5.19e-33	36	8	-0.108468	9.42e-16	36	7	0.0108712	18	4	0.203139	18	4	0.0340749	18	3
P49916	LIG3	DNA ligase 3 (EC 6.5.1.1) (DNA ligase III) (Polydeoxyribonucleotide synthase [ATP] 3)	1.18444	3.83e-05	4	2	1.43247	0.000224135	4	2	0.00780643	2	1	0.145485	2	1	-0.00799692	2	1
B4DDV1	IFIT5	Interferon-induced protein with tetratricopeptide repeats 5 (cDNA FLJ53857, highly similar to Interferon-induced protein with tetratricopeptide repeats 5)	1.18366	0.00136279	8	2	1.65496	2.8e-05	8	2	-0.318052	4	1	0.516891	4	1	0.229385	4	1
Q8NE01	CNNM3	Metal transporter CNNM3 (Ancient conserved domain-containing protein 3) (Cyclin-M3)	1.18326	0.427071	2	2	0.0353174	1	2	2	0.00340476	1	1	0.24444	1	1	0.0723565	1	1
P05534	HLA-A	HLA class I histocompatibility antigen, A-24 alpha chain (Aw-24) (HLA class I histocompatibility antigen, A-9 alpha chain) (MHC class I antigen A*24)	1.18179	3.95e-16	22	2	0.162219	1	22	2	0.0434336	11	1	0.10438	11	1	0.0992695	11	1
O95182	NDUFA7	NADH dehydrogenase [ubiquinone] 1 alpha subcomplex subunit 7 (Complex I-B14.5a) (CI-B14.5a) (NADH-ubiquinone oxidoreductase subunit B14.5a)	1.1811	6.45e-56	30	7	-2.62938	4.23e-91	30	7	0.0208328	15	4	-0.150341	15	3	0.152981	15	3
E7EVH9	HDHD1	Pseudouridine-5'-monophosphatase (Fragment)	1.17989	0.431639	2	2	-0.241156	0.533345	2	2	0.10552	1	1	-0.102038	1	1	0.0186917	1	1
Q96AZ6	ISG20	Interferon-stimulated gene 20 kDa protein (EC 3.1.13.1) (Estrogen-regulated transcript 45 protein) (Promyelocytic leukemia nuclear body-associated protein ISG20)	1.17781	1	2	2	1.38723	0.223114	2	2	0.027606	1	1	0.763877	1	1	-0.0613434	1	1
Q7Z7E8	UBE2Q1	Ubiquitin-conjugating enzyme E2 Q1 (EC 6.3.2.19) (Protein NICE-5) (Ubiquitin carrier protein Q1) (Ubiquitin-protein ligase Q1)	1.17632	1	2	2	1.33644	0.048398	2	2	-0.128297	1	1	0.526906	1	1	-0.128214	1	1
E9PIF2	DDX10	Probable ATP-dependent RNA helicase DDX10	1.17328	0.0205475	4	4	1.05494	0.107879	4	4	0.0421821	2	2	0.294822	2	2	-0.0124707	2	2
C9JHN9	LGALS9C	Galectin-9C	1.17211	1.16e-05	6	2	-0.635247	0.0124812	6	2	-0.0521946	3	1	0.167651	3	1	0.15093	3	1
Q6PIU2	NCEH1	Neutral cholesterol ester hydrolase 1 (NCEH) (EC 3.1.1.-) (Arylacetamide deacetylase-like 1)	1.17094	7.04e-30	28	8	0.163471	8.53e-19	28	8	0.00959378	14	4	0.137805	14	4	0.00590391	14	4
D6REY1	CHIT1	Chitotriosidase-1	1.16777	0.0407109	4	1	2.39712	0.0102786	4	2	0.0794999	2	1	0.331367	2	1	-0.274898	2	1
Q08945	SSRP1	FACT complex subunit SSRP1 (Chromatin-specific transcription elongation factor 80 kDa subunit) (Facilitates chromatin transcription complex 80 kDa subunit) (FACT 80 kDa subunit) (FACTp80) (Facilitates chromatin transcription complex subunit SSRP1) (Recombination signal sequence recognition protein 1) (Structure-specific recognition protein 1) (hSSRP1) (T160)	1.166	1.53e-16	14	2	1.44552	5.01e-17	14	2	0.0249037	7	1	0.187246	7	1	0.00674112	7	1
Q5SXH7	PLEKHS1	Pleckstrin homology domain-containing family S member 1 (PH domain-containing family S member 1) (Epididymis luminal protein 185) (hEL185)	1.16585	1	2	2	1.77235	0.284324	2	2	0.0274133	1	1	0.841254	1	1	-0.171072	1	1
P27487	DPP4	Dipeptidyl peptidase 4 (EC 3.4.14.5) (ADABP) (Adenosine deaminase complexing protein 2) (ADCP-2) (Dipeptidyl peptidase IV) (DPP IV) (T-cell activation antigen CD26) (TP103) (CD antigen CD26) [Cleaved into: Dipeptidyl peptidase 4 membrane form (Dipeptidyl peptidase IV membrane form); Dipeptidyl peptidase 4 soluble form (Dipeptidyl peptidase IV soluble form)]	1.162	2.26e-11	12	2	1.6125	1.28e-19	12	2	0.040058	6	1	0.280841	6	1	0.0246181	6	1
P30485	HLA-B	HLA class I histocompatibility antigen, B-47 alpha chain (Bw-47) (MHC class I antigen B*47)	1.16065	4.36e-07	10	2	-0.105807	1	10	2	0.0166764	5	1	0.0943656	5	1	0.051452	5	1
Q14435	GALNT3	Polypeptide N-acetylgalactosaminyltransferase 3 (EC 2.4.1.41) (Polypeptide GalNAc transferase 3) (GalNAc-T3) (pp-GaNTase 3) (Protein-UDP acetylgalactosaminyltransferase 3) (UDP-GalNAc:polypeptide N-acetylgalactosaminyltransferase 3)	1.159	2.52e-10	20	2	0.730738	7.57e-05	20	2	-0.0698841	10	1	0.301331	10	1	-0.210721	10	1
Q9C002	NMES1	Normal mucosa of esophagus-specific gene 1 protein (Protein FOAP-11)	1.15792	6.64e-35	34	4	0.670067	2.11e-33	34	4	0.024436	17	2	0.384884	17	2	-0.042377	17	2
H0YAF7	NLN	Neurolysin, mitochondrial (Fragment)	1.15312	0.00278431	4	4	1.29206	0.00509188	4	4	0.0476012	2	2	0.177927	2	2	0.0853948	2	2
Q643R3	LPCAT4	Lysophospholipid acyltransferase LPCAT4 (EC 2.3.1.25) (1-acylglycerol-3-phosphate O-acyltransferase 7) (1-AGP acyltransferase 7) (1-AGPAT 7) (Acyltransferase-like 3) (Lysophosphatidylcholine acyltransferase 4) (Lysophosphatidylethanolamine acyltransferase 2) (Plasmalogen synthase)	1.14504	0.815035	2	2	0.958951	0.0298719	2	2	-0.0536133	1	1	0.39288	1	1	-0.0648334	1	1
E9PC80	EIFAK2	Interferon-induced, double-stranded RNA-activated protein kinase	1.14383	2.19e-11	10	4	1.12545	1.42e-12	10	4	0.0531279	5	2	0.564644	5	2	0.00628544	5	2
P35527	KRT9	Keratin, type I cytoskeletal 9 (Cytokeratin-9) (CK-9) (Keratin-9) (K9)	1.14282	0.000425516	10	2	1.75113	0.00683573	10	2	0.207253	5	1	0.709942	5	1	-0.0109967	5	1
P11387	TOP1	DNA topoisomerase 1 (EC 5.99.1.2) (DNA topoisomerase I)	1.14144	3.77e-54	26	8	0.606257	1.09e-41	26	8	0.0114398	13	4	0.231561	13	4	0.00822387	13	4
C9JP35	FAM3C	Protein FAM3C (Fragment)	1.14013	0.953242	4	4	0.353789	0.515806	4	4	-0.125887	2	2	-0.259078	2	2	-0.77913	2	2
P0CAP2	POLR2M	DNA-directed RNA polymerase II subunit GRINL1A (DNA-directed RNA polymerase II subunit M) (Glutamate receptor-like protein 1A)	1.13754	1.88e-05	6	6	0.292945	1	6	6	0.103908	3	3	0.140643	3	3	0.0871605	3	3
B4DY35	MTHFD2	Bifunctional methylenetetrahydrofolate dehydrogenase/cyclohydrolase, mitochondrial (cDNA FLJ55007, highly similar to Bifunctional methylenetetrahydrofolate dehydrogenase/cyclohydrolase, mitochondrial)	1.13654	1	2	2	-0.018711	1	2	2	-0.022901	1	1	0.889192	1	1	-0.136234	1	1
B7ZLS0	ALOX5	ALOX5 protein (Arachidonate 5-lipoxygenase) (Arachidonic 5-lipoxygenase delta-13 isoform) (EC 1.13.11.34)	1.1361	1	2	2	0.725692	0.170955	2	2	0.0565096	1	1	0.612612	1	1	0.0653119	1	1
P37059	HSD17B2	Estradiol 17-beta-dehydrogenase 2 (EC 1.1.1.62) (17-beta-hydroxysteroid dehydrogenase type 2) (17-beta-HSD 2) (20 alpha-hydroxysteroid dehydrogenase) (20-alpha-HSD) (E2DH) (Microsomal 17-beta-hydroxysteroid dehydrogenase) (Testosterone 17-beta-dehydrogenase) (EC 1.1.1.239)	1.13318	2.29e-11	20	4	0.925916	9.78e-17	20	4	0.089654	10	2	0.292657	10	1	0.145405	10	1
B3KWS3	PLOD2	Procollagen-lysine,2-oxoglutarate 5-dioxygenase 2 (cDNA FLJ43712 fis, clone TESOP2004114, highly similar to Homo sapiens procollagen-lysine, 2-oxoglutarate 5-dioxygenase 2 (PLOD2), transcript variant 1, mRNA)	1.13173	0.46587	2	2	1.52047	0.00397767	2	2	-0.0536238	1	1	0.159768	1	1	-0.0355827	1	1
P20702	ITGAX	Integrin alpha-X (CD11 antigen-like family member C) (Leu M5) (Leukocyte adhesion glycoprotein p150,95 alpha chain) (Leukocyte adhesion receptor p150,95) (CD antigen CD11c)	1.13091	0.152756	4	2	2.19864	0.00504635	4	2	0.0844322	2	1	0.836936	2	1	0.0522659	2	1
Q6PML9	SLC30A9	Zinc transporter 9 (ZnT-9) (Human embryonic lung protein) (HuEL) (Solute carrier family 30 member 9)	1.12873	5.93e-06	6	2	-0.564937	1.25e-05	6	2	0.00761437	3	1	-0.08851	3	1	-0.0929835	3	1
Q53EP0	FNDC3B	Fibronectin type III domain-containing protein 3B (Factor for adipocyte differentiation 104) (HCV NS5A-binding protein 37)	1.12727	1.13e-06	6	2	-0.457035	0.000351283	6	2	-0.0368754	3	1	0.225912	3	1	0.00541956	3	1
P52735	VAV2	Guanine nucleotide exchange factor VAV2 (VAV-2)	1.12597	0.00364465	4	4	1.28637	0.00258199	4	4	-0.00446507	2	2	0.114215	2	2	0.00324652	2	2
P13727	PRG2	Bone marrow proteoglycan (BMPG) (Proteoglycan 2) [Cleaved into: Eosinophil granule major basic protein (EMBP) (MBP) (Pregnancy-associated major basic protein)]	1.12593	4.05e-306	360	9	-0.155881	8.09e-126	360	9	0.0250665	180	6	0.00561367	180	5	0.0155126	180	2
O00479	HMGN4	High mobility group nucleosome-binding domain-containing protein 4 (Non-histone chromosomal protein HMG-17-like 3) (Non-histone chromosomal protein)	1.12098	0.264911	2	2	1.35273	0.113029	2	2	0.0488713	1	1	0.144003	1	1	-0.00150857	1	1
Q6ZS81	WDFY4	WD repeat- and FYVE domain-containing protein 4	1.11909	0.982167	2	2	1.36729	0.659145	2	2	0.208493	1	1	0.607186	1	1	-0.239086	1	1
O95976	IGSF6	Immunoglobulin superfamily member 6 (IgSF6) (Protein DORA)	1.11627	1	2	2	2.35941	0.0574666	2	2	-0.201069	1	1	0.783302	1	1	-0.200716	1	1
H3BNN1	HSD17B2	Estradiol 17-beta-dehydrogenase 2 (Fragment)	1.11609	0.195179	4	2	0.757016	2.97e-05	4	2	0.000705421	2	1	0.0949374	2	1	-0.02078	2	1
P51649	ALDH5A1	Succinate-semialdehyde dehydrogenase, mitochondrial (EC 1.2.1.24) (Aldehyde dehydrogenase family 5 member A1) (NAD(+)-dependent succinic semialdehyde dehydrogenase)	1.11403	2.08e-22	14	4	-0.193276	1.12e-07	14	4	0.0758841	7	2	0.103108	7	2	0.0481122	7	2
B1APM4	SOAT1	Sterol O-acyltransferase 1 (Fragment)	1.11386	0.100096	2	2	-0.223232	0.214312	2	2	0.0334617	1	1	-0.0183603	1	1	0.0306434	1	1
O95466	FMNL1	Formin-like protein 1 (CLL-associated antigen KW-13) (Leukocyte formin)	1.1138	7.79e-05	14	2	1.21354	2.92e-08	14	2	0.0262995	7	1	0.806316	7	1	0.0756184	7	1
Q6PI48	DARS2	Aspartate--tRNA ligase, mitochondrial (EC 6.1.1.12) (Aspartyl-tRNA synthetase) (AspRS)	1.11361	5.01e-123	42	12	-0.49026	1.41e-66	42	12	0.031569	21	6	-6.08e-05	21	6	-0.0100806	21	6
E7EUG6	GTF2F1	General transcription factor IIF subunit 1	1.11266	8.53e-20	14	4	1.22655	5.29e-22	14	4	0.0941082	7	2	0.673919	7	2	0.0536444	7	2
P32322	PYCR1	Pyrroline-5-carboxylate reductase 1, mitochondrial (P5C reductase 1) (P5CR 1) (EC 1.5.1.2)	1.11162	0.000195507	10	2	0.133065	0.224007	10	2	-0.11429	5	1	0.208485	5	1	-0.120252	5	1
Q9BZR8	BCL2L14	Apoptosis facilitator Bcl-2-like protein 14 (Bcl2-L-14) (Apoptosis regulator Bcl-G)	1.10919	0.0529746	6	6	0.191715	1	6	6	-0.0785026	3	3	0.289875	3	3	-0.203615	3	3
F5GYJ5		Uncharacterized protein	1.10897	0.364212	2	2	-0.517064	0.0714771	2	2	-0.061572	1	1	0.101439	1	1	-0.00771943	1	1
Q9BPX3	NCAPG	Condensin complex subunit 3 (Chromosome-associated protein G) (Condensin subunit CAP-G) (hCAP-G) (Melanoma antigen NY-MEL-3) (Non-SMC condensin I complex subunit G) (XCAP-G homolog)	1.10781	1	2	2	1.10159	0.0517437	2	2	0.109664	1	1	0.732975	1	1	0.150361	1	1
P30453	HLA-A	HLA class I histocompatibility antigen, A-34 alpha chain (Aw-34) (HLA class I histocompatibility antigen, A-10 alpha chain) (MHC class I antigen A*34)	1.10554	8.1e-114	88	6	0.342314	5.51e-44	88	6	0.0128726	44	3	0.0685896	44	3	0.0029193	44	2
C9JJE0	EHHADH	Enoyl-CoA hydratase/3,2-trans-enoyl-CoA isomerase	1.10526	0.252282	2	2	-0.0367695	1	2	2	0.0380579	1	1	-0.0543618	1	1	0.00113322	1	1
P62861	FAU	40S ribosomal protein S30	1.10459	0.000630601	10	2	0.271011	1	10	2	-0.128953	5	1	0.984731	5	1	0.314786	5	1
F5H3E3	AACS	Acetoacetyl-CoA synthetase (Fragment)	1.10222	0.392463	2	2	0.498375	0.346961	2	2	0.0603696	1	1	0.211182	1	1	-0.00729753	1	1
E7ERM2		NA	1.10043	4.07e-103	64	5	0.371244	8.17e-40	64	5	0.0188687	32	3	0.0852267	32	3	0.0561708	32	2
C9JKY3	EPCAM	Epithelial cell adhesion molecule (Fragment)	1.09937	1	4	2	1.52529	0.000127253	4	2	0.0209562	2	1	1.12382	2	1	-0.192931	2	1
F5H8D7	XRCC1	DNA repair protein XRCC1	1.09685	0.0328707	2	2	1.70344	0.0319875	2	2	0.0515488	1	1	0.0146849	1	1	0.0461708	1	1
Q56VL3	OCIAD2	OCIA domain-containing protein 2 (Ovarian carcinoma immunoreactive antigen-like protein)	1.09675	1.06e-144	60	12	-0.690385	2.18e-62	60	12	0.0270968	30	6	-0.142664	30	6	0.0947216	30	4
P41226	UBA7	Ubiquitin-like modifier-activating enzyme 7 (Ubiquitin-activating enzyme 7) (D8) (Ubiquitin-activating enzyme E1 homolog)	1.09586	1	2	2	0.393971	1	2	2	0.11246	1	1	0.558788	1	1	-0.0779598	1	1
F5H853	DEF6	Differentially-expressed in FDCP 6 homolog	1.09453	1	2	2	1.16967	0.00543755	2	2	-0.0266038	1	1	0.746531	1	1	0.037099	1	1
P30457	HLA-A	HLA class I histocompatibility antigen, A-66 alpha chain (Aw-66) (HLA class I histocompatibility antigen, A-10 alpha chain) (MHC class I antigen A*66)	1.09113	3.12e-17	48	1	1.52665	8.81e-24	48	1	-0.0176602	24	1	-0.0245089	24	1	NaN	24	0
P80511	S100A12	Protein S100-A12 (CGRP) (Calcium-binding protein in amniotic fluid 1) (CAAF1) (Calgranulin-C) (CAGC) (Extracellular newly identified RAGE-binding protein) (EN-RAGE) (Migration inhibitory factor-related protein 6) (MRP-6) (p6) (Neutrophil S100 protein) (S100 calcium-binding protein A12) [Cleaved into: Calcitermin]	1.09069	0.675125	18	2	3.07391	3.54e-14	18	2	-0.150814	9	1	1.81996	9	1	0.115678	9	1
P09210	GSTA2	Glutathione S-transferase A2 (EC 2.5.1.18) (GST HA subunit 2) (GST class-alpha member 2) (GST-gamma) (GSTA2-2) (GTH2)	1.09034	2.34e-58	72	5	-1.0139	1.19e-68	72	6	-0.0326835	36	3	-0.476901	36	2	0.0337871	36	2
Q6UX73	C16orf89	UPF0764 protein C16orf89	1.0902	0.0176749	2	2	-0.110573	0.37037	2	2	-0.0592923	1	1	-0.0221015	1	1	-0.0673899	1	1
Q9C040	TRIM2	Tripartite motif-containing protein 2 (EC 6.3.2.-) (E3 ubiquitin-protein ligase TRIM2) (RING finger protein 86)	1.08986	1.77e-06	8	4	-0.466457	2.62e-11	8	4	0.0164946	4	2	-0.105898	4	2	0.00851989	4	2
Q5H9B5	TIMP1	Metalloproteinase inhibitor 1	1.0847	0.204298	8	8	0.993951	0.0760386	8	8	-0.434502	4	4	0.577789	4	4	-0.0579593	4	4
B4DFD8	SOAT1	Sterol O-acyltransferase 1 (cDNA FLJ50124, highly similar to Sterol O-acyltransferase 1 (EC 2.3.1.26))	1.08314	0.838277	2	2	0.375401	0.53311	2	2	0.00472036	1	1	0.408193	1	1	-0.0488129	1	1
B2R9R8	KCTD14	BTB/POZ domain-containing protein KCTD14 (Potassium channel tetramerisation domain containing 14, isoform CRA_a) (cDNA, FLJ94527)	1.08213	0.349079	2	2	1.16408	0.0938915	2	2	0.108728	1	1	0.279531	1	1	0.151464	1	1
Q5JRA6	MIA3	Melanoma inhibitory activity protein 3 (C219-reactive peptide) (D320) (Transport and Golgi organization protein 1) (TANGO1)	1.08202	0.392655	2	2	0.257162	0.22119	2	2	0.0198764	1	1	0.223765	1	1	0.04461	1	1
O00267	SUPT5H	Transcription elongation factor SPT5 (hSPT5) (DRB sensitivity-inducing factor 160 kDa subunit) (DSIF p160) (DRB sensitivity-inducing factor large subunit) (DSIF large subunit) (Tat-cotransactivator 1 protein) (Tat-CT1 protein)	1.08161	0.72808	12	2	1.04854	1.71e-09	12	2	-0.121615	6	1	1.28194	6	1	-0.0749902	6	1
P18084	ITGB5	Integrin beta-5	1.08139	4.91e-07	8	2	2.13202	4.17e-09	8	2	0.0322053	4	1	0.756449	4	1	0.0292915	4	1
P30480	HLA-B	HLA class I histocompatibility antigen, B-42 alpha chain (MHC class I antigen B*42)	1.07873	3.27e-54	50	4	0.134533	1.52e-07	50	4	0.0233388	25	2	0.0588725	25	2	0.0381205	25	1
H0Y4I7		NA	1.07679	6.53e-05	10	2	1.07325	8.78e-08	10	2	0.0498545	5	1	0.06176	5	1	0.0681628	5	1
Q7LGA3	HS2ST1	Heparan sulfate 2-O-sulfotransferase 1 (2-O-sulfotransferase) (2OST) (EC 2.8.2.-)	1.07427	0.0472344	4	4	0.361923	0.678274	4	4	-0.0556789	2	2	0.17013	2	2	-0.0509061	2	2
P31941	APOBEC3A	DNA dC->dU-editing enzyme APOBEC-3A (A3A) (EC 3.5.4.-) (Phorbolin-1)	1.07409	0.125747	8	2	0.967921	0.00209815	8	2	0.0614421	4	1	0.87395	4	1	0.337942	4	1
Q8NBJ7	SUMF2	Sulfatase-modifying factor 2 (C-alpha-formylglycine-generating enzyme 2)	1.07121	9.39e-08	20	2	0.687893	7.85e-09	20	2	-0.105641	10	1	0.290941	10	1	-0.170931	10	1
Q8IYI6	EXOC8	Exocyst complex component 8 (Exocyst complex 84 kDa subunit)	1.06976	0.66138	2	2	1.80258	0.10364	2	2	0.0334554	1	1	0.30732	1	1	-0.0322313	1	1
Q16769	QPCT	Glutaminyl-peptide cyclotransferase (EC 2.3.2.5) (Glutaminyl cyclase) (QC) (sQC) (Glutaminyl-tRNA cyclotransferase) (Glutamyl cyclase) (EC)	1.06971	1	2	2	0.883297	0.272598	2	2	0.0558353	1	1	0.601779	1	1	0.00252351	1	1
Q8WU39	MZB1	Marginal zone B- and B1-cell-specific protein (Mesenteric estrogen-dependent adipose 7) (MEDA-7) (Plasma cell-induced resident endoplasmic reticulum protein) (Plasma cell-induced resident ER protein) (pERp1) (Proapoptotic caspase adapter protein)	1.06953	3.11e-108	72	14	0.213929	9.69e-48	72	14	-0.0229498	36	7	0.0529446	36	7	-0.0116863	36	6
P55210	CASP7	Caspase-7 (CASP-7) (EC 3.4.22.60) (Apoptotic protease Mch-3) (CMH-1) (ICE-like apoptotic protease 3) (ICE-LAP3) [Cleaved into: Caspase-7 subunit p20; Caspase-7 subunit p11]	1.06864	0.0735053	6	2	0.165026	1	6	2	-0.372731	3	1	0.596246	3	1	0.126722	3	1
P08637	FCGR3A	Low affinity immunoglobulin gamma Fc region receptor III-A (CD16a antigen) (Fc-gamma RIII-alpha) (Fc-gamma RIII) (Fc-gamma RIIIa) (FcRIII) (FcRIIIa) (FcR-10) (IgG Fc receptor III-2) (CD antigen CD16a)	1.06735	0.18394	6	2	2.32993	0.00290945	6	1	-0.0190262	3	1	0.830943	3	1	NaN	3	0
P11388	TOP2A	DNA topoisomerase 2-alpha (EC 5.99.1.3) (DNA topoisomerase II, alpha isozyme)	1.06387	1.97e-08	10	4	0.847754	8.69e-10	10	4	-0.0411553	5	2	0.0438741	5	2	-0.0558373	5	2
H3BRT0	SULT1A3	Sulfotransferase 1A3/1A4 (Fragment)	1.06325	0.609027	2	2	0.417851	0.00827768	2	2	0.00832516	1	1	0.263225	1	1	0.0228344	1	1
G3V1R4	NSUN2	NOL1/NOP2/Sun domain family, member 2, isoform CRA_b (tRNA (cytosine(34)-C(5))-methyltransferase)	1.06147	6.2e-70	20	6	0.907943	3.45e-30	20	6	0.100482	10	3	0.0781212	10	3	-0.0218901	10	3
H0Y559		NA	1.05993	0.515776	8	2	2.2014	5.86e-06	8	2	0.000262019	4	1	1.34956	4	1	0.0116154	4	1
O94776	MTA2	Metastasis-associated protein MTA2 (Metastasis-associated 1-like 1) (MTA1-L1 protein) (p53 target protein in deacetylase complex)	1.05848	0.262058	4	2	0.752059	1	4	2	-0.085786	2	1	0.904968	2	1	1.05061	2	1
P30273	FCER1G	High affinity immunoglobulin epsilon receptor subunit gamma (Fc receptor gamma-chain) (FcRgamma) (Fc-epsilon RI-gamma) (IgE Fc receptor subunit gamma) (FceRI gamma)	1.05706	0.135391	8	2	1.97341	1.18e-05	8	2	0.11427	4	1	0.904522	4	1	0.0290611	4	1
C9JKM8	IDI1	Isopentenyl-diphosphate Delta-isomerase 1 (Fragment)	1.05653	6.46e-05	6	2	0.471967	0.00623227	6	2	-0.109443	3	1	0.213627	3	1	-0.0131358	3	1
G5E955	DDX47	Probable ATP-dependent RNA helicase DDX47	1.05623	8.82e-23	14	4	1.8817	1.63e-16	14	4	0.011281	7	2	0.0747647	7	2	0.0860795	7	2
F8VRN8	LIMA1	LIM domain and actin-binding protein 1	1.0553	0.00018302	4	2	0.167646	0.0586554	4	2	-0.0464397	2	1	0.196975	2	1	-0.0126567	2	1
Q8N4P3	HDDC3	Guanosine-3',5'-bis(diphosphate) 3'-pyrophosphohydrolase MESH1 (EC 3.1.7.2) (HD domain-containing protein 3) (Metazoan SpoT homolog 1) (MESH1) (Penta-phosphate guanosine-3'-pyrophosphohydrolase) ((ppGpp)ase)	1.05513	0.0209647	4	2	-0.666066	1	4	2	-0.285144	2	1	0.177033	2	1	-0.803728	2	1
O15195	VILL	Villin-like protein	1.05461	2.01e-07	18	4	-0.172018	2.05e-06	18	4	0.0675841	9	2	0.0958203	9	2	-0.0501308	9	2
Q5SP06	HLA-DRA	HLA class II histocompatibility antigen, DR alpha chain	1.05442	1.62e-12	16	4	1.13021	2.9e-11	16	4	0.101308	8	2	0.00987607	8	2	-0.0432673	8	1
Q14573	ITPR3	Inositol 1,4,5-trisphosphate receptor type 3 (IP3 receptor isoform 3) (IP3R 3) (InsP3R3) (Type 3 inositol 1,4,5-trisphosphate receptor) (Type 3 InsP3 receptor)	1.05328	3.74e-148	92	14	0.130491	8.8e-69	92	14	-0.0289958	46	7	0.0733927	46	7	0.00366624	46	7
B0V0C2	HLA-C	HLA class I histocompatibility antigen, Cw-14 alpha chain	1.0477	7.04e-62	44	6	0.175442	6.11e-07	44	6	0.00542132	22	3	0.127175	22	3	0.111036	22	2
P13746	HLA-A	HLA class I histocompatibility antigen, A-11 alpha chain (MHC class I antigen A*11)	1.04697	4.48e-15	26	2	0.173125	0.531503	26	2	0.0233476	13	1	0.0739478	13	1	0.0898917	13	1
Q9NWQ8	PAG1	Phosphoprotein associated with glycosphingolipid-enriched microdomains 1 (Csk-binding protein) (Transmembrane adapter protein PAG) (Transmembrane phosphoprotein Cbp)	1.04621	1	2	2	1.83598	0.211492	2	2	0.0307749	1	1	0.787933	1	1	-0.0960115	1	1
H0YJ40	SLIRP	SRA stem-loop-interacting RNA-binding protein, mitochondrial (Fragment)	1.04373	6.79e-07	10	4	0.0228483	1	10	4	0.0219914	5	2	0.325814	5	2	0.0352289	5	2
F5GWK0	PGM2L1	Glucose 1,6-bisphosphate synthase (Fragment)	1.04007	0.176643	2	2	0.480379	0.858381	2	2	0.173775	1	1	0.218235	1	1	0.0227734	1	1
F8VWK9	OAS3	2'-5'-oligoadenylate synthase 3	1.03994	0.147087	2	2	0.976943	0.060257	2	2	0.0235854	1	1	0.061656	1	1	0.0270669	1	1
H9KVA7	CEACAM5	Carcinoembryonic antigen-related cell adhesion molecule 5	1.03721	1.21e-91	38	12	2.03177	3.68e-86	38	11	0.0297158	19	6	0.0627999	19	6	0.230305	19	5
F5GX24	G2E3	G2/M phase-specific E3 ubiquitin-protein ligase	1.0356	0.253729	2	2	-0.0167922	0.686623	2	2	0.141534	1	1	0.263843	1	1	0.0909944	1	1
G3V1U5	GOLT1B	Golgi transport 1 homolog B (S. cerevisiae), isoform CRA_c (Vesicle transport protein GOT1B)	1.03163	2.37e-35	22	6	-0.461849	1.02e-44	22	6	-0.0410796	11	3	-0.0114715	11	3	-0.0483975	11	3
P18463	HLA-B	HLA class I histocompatibility antigen, B-37 alpha chain (MHC class I antigen B*37)	1.03054	0.0152742	24	2	1.84978	2.1e-14	24	2	-0.0320697	12	1	0.77969	12	1	NaN	12	0
Q96EK6	GNPNAT1	Glucosamine 6-phosphate N-acetyltransferase (EC 2.3.1.4) (Phosphoglucosamine acetylase) (Phosphoglucosamine transacetylase)	1.02996	1.99e-05	8	2	-0.348123	0.115629	8	2	0.00344639	4	1	0.275123	4	1	-0.0230752	4	1
Q9BZJ0	CRNKL1	Crooked neck-like protein 1 (Crooked neck homolog) (hCrn)	1.02925	0.442967	2	2	1.28379	0.0587073	2	2	0.0452455	1	1	0.208531	1	1	0.0306359	1	1
D6RHX2	ELMOD2	ELMO domain-containing protein 2 (Fragment)	1.02897	9.65e-14	14	2	0.512369	3.38e-10	14	2	0.00873468	7	1	0.0951139	7	1	-0.113347	7	1
B4DKW7	MLPH	Melanophilin (cDNA FLJ60288, highly similar to Melanophilin)	1.02367	0.000219228	16	2	0.954997	2.7e-11	16	2	-0.196356	8	1	0.483609	8	1	0.0139814	8	1
Q8TEM1	NUP210	Nuclear pore membrane glycoprotein 210 (Nuclear pore protein gp210) (Nuclear envelope pore membrane protein POM 210) (POM210) (Nucleoporin Nup210) (Pore membrane protein of 210 kDa)	1.02304	7.73e-17	10	4	0.570879	2.52e-13	10	4	0.0740932	5	2	0.0984004	5	2	0.0643978	5	2
E9PME6	USF1	Upstream stimulatory factor 1 (Fragment)	1.02298	1	2	2	0.947795	1	2	2	-0.444551	1	1	0.282009	1	1	0.28114	1	1
Q8N2G8	GHDC	GH3 domain-containing protein	1.02262	0.638612	2	2	0.158793	0.260999	2	2	-0.236376	1	1	0.135012	1	1	-0.188047	1	1
Q3KQU3	MAP7D1	MAP7 domain-containing protein 1 (Arginine/proline-rich coiled-coil domain-containing protein 1) (Proline/arginine-rich coiled-coil domain-containing protein 1)	1.02183	1	2	2	2.39123	0.328358	2	2	-0.0239038	1	1	0.655553	1	1	0.403847	1	1
Q96B97	SH3KBP1	SH3 domain-containing kinase-binding protein 1 (CD2-binding protein 3) (CD2BP3) (Cbl-interacting protein of 85 kDa) (Human Src family kinase-binding protein 1) (HSB-1)	1.02125	0.000433981	6	2	1.54476	2.79e-06	6	2	0.0953416	3	1	0.665416	3	1	-0.0538684	3	1
Q5T911	MED4	Mediator of RNA polymerase II transcription subunit 4 (Fragment)	1.02106	0.421186	4	2	0.5809	1	4	2	0.026783	2	1	0.466486	2	1	0.00625568	2	1
Q8TD06	AGR3	Anterior gradient protein 3 homolog (AG-3) (AG3) (hAG-3) (Breast cancer membrane protein 11)	1.02085	2.08e-27	64	2	0.373092	5.1e-06	64	2	-0.0577543	32	1	0.114584	32	1	0.0456888	32	1
H7C3V5	TFRC	Transferrin receptor protein 1, serum form (Fragment)	1.01842	0.0255652	2	2	0.315474	0.509553	2	2	0.0396531	1	1	0.050323	1	1	0.0826284	1	1
E7EQG5	CDHR3	Cadherin-related family member 3	1.01769	0.323842	2	2	1.09076	0.200921	2	2	0.0273345	1	1	0.139091	1	1	0.138721	1	1
Q14126	DSG2	Desmoglein-2 (Cadherin family member 5) (HDGC)	1.01745	1.59e-13	16	2	0.394709	3.98e-14	16	2	-0.0801693	8	1	0.372895	8	1	-0.0858668	8	1
Q9NVP1	DDX18	ATP-dependent RNA helicase DDX18 (EC 3.6.4.13) (DEAD box protein 18) (Myc-regulated DEAD box protein) (MrDb)	1.01627	2.99e-18	12	6	1.19537	1.28e-39	12	6	0.0506503	6	3	0.242323	6	3	-0.0300488	6	3
P01889	HLA-B	HLA class I histocompatibility antigen, B-7 alpha chain (MHC class I antigen B*7)	1.0154	1.03e-10	16	2	-0.141121	0.326914	16	2	0.0154373	8	1	0.0486729	8	1	0.000533177	8	1
B2R513	ST6GAL1	Beta-galactoside alpha-2,6-sialyltransferase 1 (ST6 beta-galactosamide alpha-2,6-sialyltranferase 1, isoform CRA_c) (cDNA, FLJ92299, Homo sapiens sialyltransferase 1 (beta-galactosidealpha-2,6-sialyltransferase) (SIAT1), transcript variant 3, mRNA)	1.01334	1	2	2	1.25851	0.420614	2	2	0.18457	1	1	0.58293	1	1	-0.0121096	1	1
Q03519	TAP2	Antigen peptide transporter 2 (APT2) (ATP-binding cassette sub-family B member 3) (Peptide supply factor 2) (Peptide transporter PSF2) (PSF-2) (Peptide transporter TAP2) (Peptide transporter involved in antigen processing 2) (Really interesting new gene 11 protein)	1.0123	6.14e-35	34	4	0.691313	3.9e-47	34	4	-0.0868733	17	2	0.139696	17	2	-0.0179104	17	2
H0Y434		NA	1.01211	1	6	2	2.1718	0.00118554	6	2	-0.00454502	3	1	1.37041	3	1	-0.188289	3	1
B4DRF4	PTPLAD1	Very-long-chain (3R)-3-hydroxyacyl-[acyl-carrier protein] dehydratase 3 (cDNA FLJ54138, highly similar to Homo sapiens butyrate-induced transcript 1 (HSPC121), mRNA)	1.01168	3.29e-08	8	2	-0.0859097	1	8	2	-0.203421	4	1	0.139132	4	1	-0.031545	4	1
Q9P032	NDUFAF4	NADH dehydrogenase [ubiquinone] 1 alpha subcomplex assembly factor 4 (Hormone-regulated proliferation-associated protein of 20 kDa)	1.00796	1.32e-15	14	4	-0.919239	7.41e-14	14	4	-0.0613826	7	2	-0.0298214	7	2	0.0265397	7	2
Q9H4I9	SMDT1	Single-pass membrane protein with aspartate-rich tail 1, mitochondrial	1.00757	0.340458	2	2	0.416332	0.0104773	2	2	0.00532577	1	1	0.128342	1	1	0.0342447	1	1
Q9UHB6	LIMA1	LIM domain and actin-binding protein 1 (Epithelial protein lost in neoplasm)	1.00694	7.28e-71	60	8	0.0410697	0.579685	60	8	-0.00345349	30	4	0.22919	30	4	0.0427697	30	4
F8W1L5	GPD1	Glycerol-3-phosphate dehydrogenase [NAD(+)], cytoplasmic	1.0041	1.47e-10	12	4	0.766666	1.12e-07	12	4	0.00378161	6	2	0.208965	6	2	0.00829548	6	2
Q92979	EMG1	Ribosomal RNA small subunit methyltransferase NEP1 (EC 2.1.1.-) (18S rRNA (pseudouridine-N1-)-methyltransferase NEP1) (18S rRNA Psi1248 methyltransferase) (Nucleolar protein EMG1 homolog) (Protein C2f) (Ribosome biogenesis protein NEP1)	1.00407	9.87e-17	14	4	1.32612	2.9e-40	14	4	-0.091879	7	2	0.319681	7	2	-0.0639933	7	2
Q96KA5	CLPTM1L	Cleft lip and palate transmembrane protein 1-like protein (CLPTM1-like protein) (Cisplatin resistance-related protein 9) (CRR9p)	1.00345	0.00190473	4	2	0.0416857	1	4	2	-0.131608	2	1	0.204845	2	1	-0.104124	2	1
H0YLI4	MESDC2	LDLR chaperone MESD	1.00236	0.867303	2	2	0.339316	0.164236	2	2	-0.0386193	1	1	0.36397	1	1	-0.00444488	1	1
P25815	S100P	Protein S100-P (Migration-inducing gene 9 protein) (MIG9) (Protein S100-E) (S100 calcium-binding protein P)	0.999344	0	400	6	-0.452345	0	400	10	0.025627	200	7	-0.109954	200	6	-0.00804512	200	4
E9PK39	LRRK1	Leucine-rich repeat serine/threonine-protein kinase 1	0.996131	1	2	2	1.46789	0.0725978	2	2	0.0662121	1	1	0.865101	1	1	0.0848023	1	1
P05107	ITGB2	Integrin beta-2 (Cell surface adhesion glycoproteins LFA-1/CR3/p150,95 subunit beta) (Complement receptor C3 subunit beta) (CD antigen CD18)	0.99568	0.0019467	16	2	2.15871	5.36e-17	16	2	-0.0524235	8	1	0.997107	8	1	0.0706606	8	1
Q96QU6	ACCS	1-aminocyclopropane-1-carboxylate synthase-like protein 1 (ACC synthase-like protein 1)	0.994946	0.459518	2	2	0.385789	0.717563	2	2	0.0690182	1	1	-0.182712	1	1	-0.0725836	1	1
P53708	ITGA8	Integrin alpha-8 [Cleaved into: Integrin alpha-8 heavy chain; Integrin alpha-8 light chain]	0.992601	0.425538	2	2	0.733576	0.159747	2	2	0.0106857	1	1	0.171453	1	1	-0.0033182	1	1
P30685	HLA-B	HLA class I histocompatibility antigen, B-35 alpha chain (MHC class I antigen B*35)	0.99141	3.52e-06	34	2	1.70292	3.7e-19	34	2	-0.0290468	17	1	0.704561	17	1	NaN	17	0
E7EMI0	ASL	Argininosuccinate lyase	0.990096	3.61e-18	28	4	0.0323158	0.527723	28	4	-0.00543693	14	2	0.138322	14	2	0.00525674	14	2
C9JWU9	MEST	Mesoderm-specific transcript homolog protein (Fragment)	0.989316	0.058035	4	4	2.12588	0.000508893	4	4	-0.0504867	2	2	0.325235	2	2	0.0327346	2	2
Q0P663	CCDC25	CCDC25 protein (Coiled-coil domain containing 25, isoform CRA_a) (Coiled-coil domain-containing protein 25) (cDNA FLJ75148, highly similar to Homo sapiens coiled-coil domain containing 25 (CCDC25), transcript variant 2, mRNA)	0.989073	0.35847	2	2	0.194328	1	2	2	0.42734	1	1	0.360236	1	1	0.295695	1	1
F5H362	ACSF3	Acyl-CoA synthetase family member 3, mitochondrial (Fragment)	0.985301	0.0598303	2	2	-0.527412	0.248571	2	2	0.108474	1	1	0.157967	1	1	0.0367147	1	1
I3L3M8	ENGASE	Cytosolic endo-beta-N-acetylglucosaminidase	0.984415	0.426942	2	2	0.699744	0.0444553	2	2	-0.0508734	1	1	0.11653	1	1	-0.0103233	1	1
B4DGJ5	PAF1	RNA polymerase II-associated factor 1 homolog (cDNA FLJ52855, highly similar to Rattus norvegicus Paf1, RNA polymerase II associated factor, mRNA)	0.981579	1.07e-08	8	2	1.47348	1.36e-12	8	2	-0.239735	4	1	0.197646	4	1	0.0432225	4	1
Q99808	SLC29A1	Equilibrative nucleoside transporter 1 (Equilibrative nitrobenzylmercaptopurine riboside-sensitive nucleoside transporter) (Equilibrative NBMPR-sensitive nucleoside transporter) (Nucleoside transporter, es-type) (Solute carrier family 29 member 1)	0.980456	2.92e-39	18	4	0.838106	2.73e-33	18	4	0.0440076	9	2	0.247325	9	2	0.0252437	9	2
P55145	MANF	Mesencephalic astrocyte-derived neurotrophic factor (Arginine-rich protein) (Protein ARMET)	0.980218	5.74e-22	18	4	0.239416	1.43e-15	18	4	0.070131	9	2	0.279344	9	2	-0.0330924	9	2
F5GZH6		Carboxypeptidase D	0.975852	1.23e-05	10	10	0.188821	0.775209	10	10	-0.121522	5	5	0.188743	5	5	0.011074	5	5
P05162	LGALS2	Galectin-2 (Gal-2) (Beta-galactoside-binding lectin L-14-II) (HL14) (Lactose-binding lectin 2) (S-Lac lectin 2)	0.973067	0.513531	12	2	1.8189	0.00051336	12	2	-0.0170731	6	1	1.01632	6	1	-0.0750639	6	1
P20591	MX1	Interferon-induced GTP-binding protein Mx1 (Interferon-induced protein p78) (IFI-78K) (Interferon-regulated resistance GTP-binding protein MxA) (Myxoma resistance protein 1) (Myxovirus resistance protein 1) [Cleaved into: Interferon-induced GTP-binding protein Mx1, N-terminally processed]	0.972554	5.1e-116	128	4	1.65739	4.85e-103	128	4	-0.0282756	64	2	0.0550757	64	2	0.0189633	64	2
P43403	ZAP70	Tyrosine-protein kinase ZAP-70 (EC 2.7.10.2) (70 kDa zeta-chain associated protein) (Syk-related tyrosine kinase)	0.972133	0.254284	6	2	1.00331	0.0137752	6	2	-0.269751	3	1	0.741481	3	1	0.00231542	3	1
P50135	HNMT	Histamine N-methyltransferase (HMT) (EC 2.1.1.8)	0.969802	0.0386656	6	6	0.477038	0.169776	6	6	-0.571423	3	3	0.0616671	3	3	-0.169785	3	3
Q9H0R5	GBP3	Guanylate-binding protein 3 (GTP-binding protein 3) (GBP-3) (Guanine nucleotide-binding protein 3)	0.968328	3.88e-05	24	2	1.94947	4.64e-15	24	2	0.0340937	12	1	0.84809	12	1	NaN	12	0
Q9UL42	PNMA2	Paraneoplastic antigen Ma2 (40 kDa neuronal protein) (Onconeuronal antigen Ma2) (Paraneoplastic neuronal antigen MM2)	0.967881	1.38e-40	30	6	0.186056	7.76e-24	30	6	0.046769	15	3	-0.0287961	15	3	0.0108553	15	3
Q9NUU6	FAM105A	Protein FAM105A	0.96749	0.0176567	2	2	0.472284	0.156763	2	2	-0.0164732	1	1	-0.0182888	1	1	-0.010697	1	1
Q9UH62	ARMCX3	Armadillo repeat-containing X-linked protein 3 (ARM protein lost in epithelial cancers on chromosome X 3) (Protein ALEX3)	0.966283	0.688202	2	2	-0.735236	0.382407	2	2	0.187913	1	1	-0.103478	1	1	0.0229731	1	1
F8W840	YTHDF1	YTH domain family protein 1	0.965126	3.72e-06	6	2	1.27489	2.73e-08	6	2	0.00194998	3	1	0.0925366	3	1	-0.0286008	3	1
K7ENI6	NA	NA	0.963584	NaN	2	1	0.193743	NaN	2	1	-0.0536679	1	1	NaN	1	0	NaN	1	0
F8WEJ5	ASNS	Asparagine synthetase [glutamine-hydrolyzing]	0.961187	0.086161	2	2	0.247639	0.538674	2	2	-0.0128771	1	1	0.0114987	1	1	0.0284521	1	1
P01893	HLA-H	Putative HLA class I histocompatibility antigen, alpha chain H (HLA-12.4) (HLA-AR) (MHC class I antigen H)	0.960428	0.169606	14	2	1.32217	3.25e-06	14	2	-0.030513	7	1	1.08769	7	1	NaN	7	0
Q14978	NOLC1	Nucleolar and coiled-body phosphoprotein 1 (140 kDa nucleolar phosphoprotein) (Nopp140) (Hepatitis C virus NS5A-transactivated protein 13) (HCV NS5A-transactivated protein 13) (Nucleolar 130 kDa protein) (Nucleolar phosphoprotein p130)	0.96041	0.422303	4	4	1.24016	0.00473453	4	4	0.0188575	2	2	0.283309	2	2	-0.0459765	2	2
Q8NFX7	STXBP6	Syntaxin-binding protein 6 (Amisyn)	0.95934	0.24702	2	2	1.70634	0.0456616	2	2	0.159764	1	1	0.0435689	1	1	0.146638	1	1
D3DR31	IFIT1	Interferon-induced protein with tetratricopeptide repeats 1 (Interferon-induced protein with tetratricopeptide repeats 1, isoform CRA_b)	0.959271	0.0107439	8	2	1.79073	1.67e-08	8	2	-0.262857	4	1	1.18446	4	1	0.117341	4	1
Q13085	ACACA	Acetyl-CoA carboxylase 1 (ACC1) (EC 6.4.1.2) (ACC-alpha) [Includes: Biotin carboxylase (EC 6.3.4.14)]	0.955256	0.000242596	4	2	0.778456	0.669651	4	2	0.0738893	2	1	0.10549	2	1	0.0724809	2	1
B4DHT4		U4/U6.U5 tri-snRNP-associated protein 2	0.953806	0.0367362	6	2	0.943742	2.15e-05	6	2	-0.047857	3	1	0.20272	3	1	0.0785713	3	1
Q8IX12	CCAR1	Cell division cycle and apoptosis regulator protein 1 (Cell cycle and apoptosis regulatory protein 1) (CARP-1) (Death inducer with SAP domain)	0.95313	6.7e-09	8	2	1.23218	3.44e-08	8	2	0.0199801	4	1	0.385361	4	1	-0.0938688	4	1
P08575	PTPRC	Receptor-type tyrosine-protein phosphatase C (EC 3.1.3.48) (Leukocyte common antigen) (L-CA) (T200) (CD antigen CD45)	0.949601	1.14e-11	30	2	1.26789	1.04e-25	30	2	-0.00499965	15	1	0.697611	15	1	NaN	15	0
E7EVW7	HCLS1	Hematopoietic lineage cell-specific protein	0.948436	1.67e-28	18	6	1.49664	1.09e-27	18	6	-0.0399124	9	3	0.046749	9	3	-0.237323	9	2
K7EID2	ALG1	Chitobiosyldiphosphodolichol beta-mannosyltransferase (Fragment)	0.945551	1.55e-10	8	2	0.21857	2.61e-19	8	2	-0.190304	4	1	0.0276587	4	1	-0.428761	4	1
P16870	CPE	Carboxypeptidase E (CPE) (EC 3.4.17.10) (Carboxypeptidase H) (CPH) (Enkephalin convertase) (Prohormone-processing carboxypeptidase)	0.945227	NaN	2	1	0.295579	0.173193	2	2	0.0288407	1	1	NaN	1	0	0.00747392	1	1
F5H6P7	MAGOHB	Protein mago nashi homolog 2	0.944898	4.05e-60	24	6	1.33355	5.74e-69	24	6	0.042034	12	3	-0.0740738	12	3	0.0390809	12	3
E7ESS6	CAPN9	Calpain-9	0.944097	2.17e-06	12	2	1.02663	3.55e-13	12	2	-0.022214	6	1	0.195619	6	1	-0.081159	6	1
G3V511	LTBP2	Latent-transforming growth factor beta-binding protein 2	0.943998	4.18e-42	30	8	1.84736	3.59e-48	30	8	-0.0905573	15	4	0.363599	15	4	-0.0493419	15	4
Q16706	MAN2A1	Alpha-mannosidase 2 (EC 3.2.1.114) (Golgi alpha-mannosidase II) (AMan II) (Man II) (Mannosidase alpha class 2A member 1) (Mannosyl-oligosaccharide 1,3-1,6-alpha-mannosidase)	0.943386	8.88e-35	14	6	0.40107	5.59e-22	14	6	0.029976	7	3	0.0453419	7	3	-0.06979	7	3
H7C3E9	DDX56	Probable ATP-dependent RNA helicase DDX56 (Fragment)	0.942766	0.0113843	4	2	1.49313	0.00393856	4	2	-0.00291701	2	1	0.259793	2	1	0.0125465	2	1
P31997	CEACAM8	Carcinoembryonic antigen-related cell adhesion molecule 8 (CD67 antigen) (Carcinoembryonic antigen CGM6) (Non-specific cross-reacting antigen NCA-95) (CD antigen CD66b)	0.942636	0.104232	8	2	1.80584	4.01e-06	8	2	0.14915	4	1	0.55523	4	1	0.0151579	4	1
Q9Y333	LSM2	U6 snRNA-associated Sm-like protein LSm2 (Protein G7b) (Small nuclear ribonuclear protein D homolog) (snRNP core Sm-like protein Sm-x5)	0.941353	1.63e-08	14	4	0.235292	8.72e-07	14	4	-0.287566	7	2	0.251761	7	2	-0.221883	7	2
Q8IUN5	SLC12A1	SLC12A1 protein (Solute carrier family 12 member 1)	0.938323	0.561058	4	4	-1.43373	0.141743	4	4	0.0752757	2	2	-0.0741581	2	2	-0.0509334	2	2
E5RGY1	ADAM28	Disintegrin and metalloproteinase domain-containing protein 28	0.936827	1	2	2	0.793337	0.256223	2	2	-0.63827	1	1	0.278127	1	1	-0.468705	1	1
Q04826	HLA-B	HLA class I histocompatibility antigen, B-40 alpha chain (Bw-60) (MHC class I antigen B*40)	0.935981	8.97e-07	22	2	1.44887	1.18e-08	22	1	0.0149301	11	1	0.0635885	11	1	NaN	11	0
G5EA28	ACP2	Acid phosphatase 2, lysosomal, isoform CRA_a (Lysosomal acid phosphatase)	0.931245	2.15e-09	14	2	-0.457711	2.86e-07	14	2	0.0538255	7	1	0.322772	7	1	-0.0725515	7	1
P35610	SOAT1	Sterol O-acyltransferase 1 (EC 2.3.1.26) (Acyl-coenzyme A:cholesterol acyltransferase 1) (ACAT-1) (Cholesterol acyltransferase 1)	0.924173	3.92e-05	6	2	-0.377382	3.26e-05	6	2	0.135109	3	1	0.15916	3	1	0.0990222	3	1
H0Y950	CD38	ADP-ribosyl cyclase 1 (Fragment)	0.918943	0.177708	6	6	0.26276	0.958337	6	6	-0.0528915	3	3	0.0195561	3	3	0.0366988	3	3
B4DS61	SRPK1	SFRS protein kinase 1, isoform CRA_f (SRSF protein kinase 1) (cDNA FLJ58405, highly similar to Serine/threonine-protein kinase SRPK1 (EC 2.7.11.1))	0.918402	0.00019782	8	2	1.10743	0.000252306	8	2	-0.186857	4	1	0.519675	4	1	0.195649	4	1
H0YMJ0	MORF4L1	Mortality factor 4-like protein 1 (Fragment)	0.917902	0.952631	2	2	0.995156	0.325173	2	2	-0.0599367	1	1	0.35445	1	1	-0.18234	1	1
H0YA18	UFSP2	Ufm1-specific protease 2 (Fragment)	0.915709	8.34e-19	14	4	-0.582987	4.64e-18	14	4	0.0330867	7	2	0.540604	7	2	-0.0760309	7	2
P22894	MMP8	Neutrophil collagenase (EC 3.4.24.34) (Matrix metalloproteinase-8) (MMP-8) (PMNL collagenase) (PMNL-CL)	0.91529	0.0778344	6	2	1.13391	2.25e-10	6	2	0.0433109	3	1	0.690309	3	1	NaN	3	0
E7ES19	THBS4	Thrombospondin-4	0.912765	0.0066475	2	2	3.38526	0.14083	2	2	0.0407861	1	1	0.0444234	1	1	0.220327	1	1
P30466	HLA-B	HLA class I histocompatibility antigen, B-18 alpha chain (MHC class I antigen B*18)	0.91276	0.00448374	22	2	1.85337	6.75e-13	22	2	-0.0586378	11	1	0.377896	11	1	NaN	11	0
B4DX30	ACSL5	Long-chain-fatty-acid--CoA ligase 5 (cDNA FLJ52792, highly similar to Long-chain-fatty-acid--CoA ligase 5 (EC 6.2.1.3))	0.912391	0.187228	6	2	0.372035	0.0159827	6	2	-0.141972	3	1	0.692628	3	1	0.00510809	3	1
Q969H8	C19orf10	UPF0556 protein C19orf10 (Interleukin-25) (IL-25) (Stromal cell-derived growth factor SF20)	0.911518	9.05e-70	64	14	-0.488728	5.85e-48	64	14	0.0909169	32	7	0.105367	32	7	0.0878496	32	7
Q15646	OASL	2'-5'-oligoadenylate synthase-like protein (2'-5'-OAS-related protein) (2'-5'-OAS-RP) (59 kDa 2'-5'-oligoadenylate synthase-like protein) (Thyroid receptor-interacting protein 14) (TR-interacting protein 14) (TRIP-14) (p59 OASL) (p59OASL)	0.908427	0.220293	8	8	0.746951	0.0629161	8	7	-0.231738	4	4	0.143879	4	4	-0.213232	4	3
G3V3R9	ZC3H14	Zinc finger CCCH domain-containing protein 14 (Fragment)	0.906719	1	2	2	1.77066	0.072297	2	2	-0.00471493	1	1	0.69134	1	1	0.109178	1	1
Q9HB40	SCPEP1	Retinoid-inducible serine carboxypeptidase (EC 3.4.16.-) (Serine carboxypeptidase 1)	0.905166	1.22e-09	8	2	0.241916	0.104232	8	2	0.0808079	4	1	-0.0400036	4	1	0.108502	4	1
Q96G46	DUS3L	tRNA-dihydrouridine(47) synthase [NAD(P)(+)]-like (EC 1.3.1.-) (tRNA-dihydrouridine synthase 3-like)	0.903452	8.91e-23	10	4	1.37856	2.7e-23	10	4	0.0909479	5	2	0.117501	5	2	0.0534145	5	2
Q53GD3	SLC44A4	Choline transporter-like protein 4 (Solute carrier family 44 member 4)	0.902678	0.129338	2	2	0.0697563	0.884789	2	2	0.0150758	1	1	0.0369601	1	1	-0.00173917	1	1
E7EN77	NCAPD2	Condensin complex subunit 1 (Fragment)	0.900834	9.64e-07	8	2	1.44344	2.67e-07	8	2	0.0231159	4	1	0.0045156	4	1	-0.0475951	4	1
Q9BWJ5	SF3B5	Splicing factor 3B subunit 5 (SF3b5) (Pre-mRNA-splicing factor SF3b 10 kDa subunit)	0.900553	9.59e-35	20	6	0.734975	1.46e-26	20	3	-0.00069942	10	3	0.120307	10	3	NaN	10	0
P82909	MRPS36	28S ribosomal protein S36, mitochondrial (MRP-S36) (S36mt)	0.899033	7.25e-05	12	2	-1.74092	0.00649057	12	2	-0.141277	6	1	-0.00674238	6	1	-0.630544	6	1
P30486	HLA-B	HLA class I histocompatibility antigen, B-48 alpha chain (Bw-48) (MHC class I antigen B*48)	0.898949	0.300349	22	2	1.8458	1.55e-13	22	2	-0.0275255	11	1	1.1014	11	1	NaN	11	0
Q9ULR5	PAIP2B	Polyadenylate-binding protein-interacting protein 2B (PABP-interacting protein 2B) (PAIP-2B) (Poly(A)-binding protein-interacting protein 2B)	0.898632	0.597808	2	2	0.387716	0.64294	2	2	0.135678	1	1	-0.153396	1	1	0.0592257	1	1
Q9Y666	SLC12A7	Solute carrier family 12 member 7 (Electroneutral potassium-chloride cotransporter 4) (K-Cl cotransporter 4)	0.897006	1.71e-33	18	2	0.458197	1.46e-25	18	2	-0.0510415	9	1	0.0713672	9	1	-0.000741598	9	1
E9PBW4	HBG2	Hemoglobin subunit gamma-2	0.89458	1.6e-85	146	2	1.23313	8.34e-172	146	2	0.0133982	73	1	NaN	73	0	NaN	73	0
O94886	TMEM63A	Transmembrane protein 63A	0.892911	2.24e-24	20	6	-0.21821	3.88e-07	20	6	-0.0611525	10	3	-0.249989	10	3	-0.0806601	10	3
Q16719	KYNU	Kynureninase (EC 3.7.1.3) (L-kynurenine hydrolase)	0.88991	0.000363739	10	2	1.67812	4.8e-09	10	2	-0.0586866	5	1	0.708608	5	1	-0.0868243	5	1
E9PRM7	SLC22A18	Solute carrier family 22 member 18	0.888671	0.634926	2	2	1.30856	0.19378	2	2	0.145166	1	1	-0.0977709	1	1	0.0350624	1	1
G5E9C8	SOS1	Son of sevenless homolog 1 (Son of sevenless homolog 1 (Drosophila), isoform CRA_d)	0.887589	0.343812	2	2	-0.52948	1	2	2	-0.558418	1	1	-0.828924	1	1	-0.952085	1	1
J3KTQ5	PFAS	Phosphoribosylformylglycinamidine synthase (Fragment)	0.885565	0.561734	2	2	0.972223	0.0237836	2	2	0.0507031	1	1	0.23086	1	1	0.0749668	1	1
P60985	KRTDAP	Keratinocyte differentiation-associated protein	0.884205	0.00447976	8	2	3.54466	2.64e-05	8	1	-0.0387521	4	1	0.643956	4	1	0.154336	4	1
G3V1P4	HMBS	Hydroxymethylbilane synthase, isoform CRA_c (Porphobilinogen deaminase)	0.884009	5.47e-09	8	2	0.656446	1.5e-08	8	2	-0.0841821	4	1	0.159595	4	1	-0.072009	4	1
O94925	GLS	Glutaminase kidney isoform, mitochondrial (GLS) (EC 3.5.1.2) (K-glutaminase) (L-glutamine amidohydrolase)	0.8813	2.8e-08	18	2	1.32624	1.14e-09	18	2	0.0110798	9	1	0.19183	9	1	-0.00442297	9	1
Q7L266	ASRGL1	Isoaspartyl peptidase/L-asparaginase (EC 3.4.19.5) (EC 3.5.1.1) (Asparaginase-like protein 1) (Beta-aspartyl-peptidase) (Isoaspartyl dipeptidase) (L-asparagine amidohydrolase) [Cleaved into: Isoaspartyl peptidase/L-asparaginase alpha chain; Isoaspartyl peptidase/L-asparaginase beta chain]	0.878975	0.664515	2	2	-0.892417	0.250453	2	2	0.0723945	1	1	-0.278813	1	1	-0.0237389	1	1
P04839	CYBB	Cytochrome b-245 heavy chain (EC 1.-.-.-) (CGD91-phox) (Cytochrome b(558) subunit beta) (Cytochrome b558 subunit beta) (Heme-binding membrane glycoprotein gp91phox) (NADPH oxidase 2) (Neutrophil cytochrome b 91 kDa polypeptide) (Superoxide-generating NADPH oxidase heavy chain subunit) (gp91-1) (gp91-phox) (p22 phagocyte B-cytochrome)	0.878894	0.11624	14	2	1.85726	1.6e-10	14	2	0.0356274	7	1	0.842999	7	1	-0.0835497	7	1
P09936	UCHL1	Ubiquitin carboxyl-terminal hydrolase isozyme L1 (UCH-L1) (EC 3.4.19.12) (EC 6.-.-.-) (Neuron cytoplasmic protein 9.5) (PGP 9.5) (PGP9.5) (Ubiquitin thioesterase L1)	0.876883	0.000497303	10	2	1.85505	7.88e-06	10	2	0.0192403	5	1	0.199116	5	1	0.109488	5	1
Q53H82	LACTB2	Beta-lactamase-like protein 2 (EC 3.-.-.-)	0.875988	2.4e-53	32	8	0.334269	4.01e-25	32	8	0.0686086	16	4	0.0446396	16	4	-0.00840893	16	4
Q6PCE3	PGM2L1	Glucose 1,6-bisphosphate synthase (EC 2.7.1.106) (PMMLP) (Phosphoglucomutase-2-like 1)	0.873837	0.206798	2	2	0.0582261	0.624964	2	2	0.13097	1	1	0.0641357	1	1	0.128846	1	1
F8VXD2	CDK4	Cyclin-dependent kinase 4 (Fragment)	0.873108	0.32792	2	2	1.84138	0.174925	2	2	-0.395691	1	1	-0.243626	1	1	-0.568406	1	1
C9JB21	EMC8	ER membrane protein complex subunit 8	0.872763	0.162228	2	2	0.154515	1	2	2	0.203583	1	1	0.276088	1	1	0.0772845	1	1
Q8IV08	PLD3	Phospholipase D3 (PLD 3) (EC 3.1.4.4) (Choline phosphatase 3) (HindIII K4L homolog) (Hu-K4) (Phosphatidylcholine-hydrolyzing phospholipase D3)	0.871422	1.44e-56	30	12	0.137303	5.28e-32	30	12	-0.0686193	15	6	0.0524171	15	6	-0.016746	15	6
H7C576	HGD	Homogentisate 1,2-dioxygenase (Fragment)	0.869136	7.03e-13	14	4	-0.392739	1.01e-19	14	4	-0.00402888	7	2	0.174462	7	2	-0.00377002	7	2
P31431	SDC4	Syndecan-4 (SYND4) (Amphiglycan) (Ryudocan core protein)	0.868435	0.169423	8	8	-0.332059	1	8	8	0.0099923	4	4	0.0525796	4	4	-0.0340541	4	4
H0YDQ3	LMO7	LIM domain only protein 7 (Fragment)	0.867857	0.00463215	4	2	0.55577	4.72e-06	4	2	-0.00353916	2	1	0.187113	2	1	0.0497349	2	1
Q5R363	SRPK1	SRSF protein kinase 1	0.867696	0.108422	2	2	0.467692	0.320072	2	2	-0.0866789	1	1	-0.0697352	1	1	0.0107236	1	1
H7C5G2	HPS3	Hermansky-Pudlak syndrome 3 protein (Fragment)	0.86599	1	2	2	0.608642	0.540303	2	2	0.0249662	1	1	0.617767	1	1	0.22808	1	1
B4DZ91	ZADH2	Zinc-binding alcohol dehydrogenase domain-containing protein 2 (cDNA FLJ52809, highly similar to Zinc-binding alcohol dehydrogenasedomain-containing protein 2 (EC 1.-.-.-))	0.865279	0.220293	2	2	0.0286945	1	2	2	-0.0216583	1	1	0.0871478	1	1	0.0475555	1	1
P20592	MX2	Interferon-induced GTP-binding protein Mx2 (Interferon-regulated resistance GTP-binding protein MxB) (Myxovirus resistance protein 2) (p78-related protein)	0.865094	6.01e-52	60	4	1.08986	1.44e-50	60	4	-0.0658721	30	2	-0.0289496	30	2	0.168774	30	2
Q6GPH4	XAF1	XIAP-associated factor 1 (BIRC4-binding protein)	0.863164	0.648568	2	2	2.13969	0.0594308	2	2	-0.0240036	1	1	0.237027	1	1	-0.0160016	1	1
H0Y8E6	MCM2	DNA replication licensing factor MCM2 (Fragment)	0.860674	0.000386606	10	2	1.70999	1.85e-12	10	2	-0.157911	5	1	0.642671	5	1	0.0206371	5	1
Q8NEY8	PPHLN1	Periphilin-1 (Gastric cancer antigen Ga50)	0.859013	0.496234	2	2	1.34127	0.171493	2	2	0.102442	1	1	0.241391	1	1	0.0164784	1	1
Q63HM9	PLCXD3	PI-PLC X domain-containing protein 3	0.857862	4.57e-06	6	2	-2.0936	1.24e-06	6	2	-0.0332957	3	1	-0.338957	3	1	0.0472372	3	1
B3KWW1	DDX58	Probable ATP-dependent RNA helicase DDX58 (cDNA FLJ44001 fis, clone TESTI4022716, highly similar to Probable ATP-dependent RNA helicase DDX58 (EC 3.6.1.-))	0.856903	0.00208064	6	2	1.27945	2.52e-06	6	2	0.00907312	3	1	0.564663	3	1	0.0211344	3	1
H0YG25	ETV6	Transcription factor ETV6 (Fragment)	0.855276	0.557666	2	2	0.234602	0.311568	2	2	0.0155629	1	1	0.230911	1	1	0.104303	1	1
P43007	SLC1A4	Neutral amino acid transporter A (Alanine/serine/cysteine/threonine transporter 1) (ASCT-1) (SATT) (Solute carrier family 1 member 4)	0.852837	7.41e-05	6	2	0.761416	2.55e-07	6	2	0.0955961	3	1	0.200458	3	1	-0.023486	3	1
J3QLN2	EPN2	Epsin-2 (Fragment)	0.852645	0.74486	2	2	-0.113018	1	2	2	0.0363154	1	1	0.323456	1	1	-0.0350692	1	1
H0YA52	PCBD2	Pterin-4-alpha-carbinolamine dehydratase 2 (Fragment)	0.852442	0.465998	2	2	-0.260356	0.320334	2	2	0.136889	1	1	-0.00641239	1	1	0.0783181	1	1
E9PQA5	ZFPL1	Zinc finger protein-like 1 (Fragment)	0.852105	0.282863	2	2	0.704428	0.108913	2	2	0.0231353	1	1	0.100043	1	1	0.0178058	1	1
P30039	PBLD	Phenazine biosynthesis-like domain-containing protein (EC 5.1.-.-) (MAWD-binding protein) (MAWDBP) (Unknown protein 32 from 2D-page of liver tissue)	0.850208	3.76e-30	68	2	-0.501581	2.95e-21	68	2	-0.0496591	34	1	0.0873411	34	1	-0.0535028	34	1
H0Y2Q8	DCDC5	Doublecortin domain-containing protein 5 (Fragment)	0.847744	2.58e-05	4	2	1.71051	0.000482924	4	2	-0.0341388	2	1	0.264574	2	1	-0.0494377	2	1
Q02040	AKAP17A	A-kinase anchor protein 17A (AKAP-17A) (721P) (B-lymphocyte antigen) (Protein XE7) (Protein kinase A-anchoring protein 17A) (PRKA17A) (Splicing factor, arginine/serine-rich 17A)	0.846366	0.014998	4	4	1.16662	4.11e-06	4	4	-0.0206309	2	2	0.192772	2	2	-0.0534507	2	2
Q9HCU5	PREB	Prolactin regulatory element-binding protein (Mammalian guanine nucleotide exchange factor mSec12)	0.844737	0.0532124	4	1	-0.66734	0.00142898	4	2	-0.058663	2	1	-0.24412	2	1	0.0606951	2	1
Q9NS86	LANCL2	LanC-like protein 2 (Testis-specific adriamycin sensitivity protein)	0.844165	5.3e-28	14	4	0.712354	2.09e-18	14	4	0.0774657	7	2	0.130828	7	2	0.0362914	7	2
Q9BRT6	LLPH	Protein LLP homolog (Protein LAPS18-like)	0.844064	1	2	2	1.3402	0.053416	2	2	0.0133826	1	1	0.459655	1	1	0.103003	1	1
B4DJK0	SRSF5	Serine/arginine-rich-splicing factor 5 (cDNA FLJ57379, highly similar to Splicing factor, arginine/serine-rich 5)	0.84366	1.76e-12	10	2	0.461943	0.00142962	10	2	0.0144215	5	1	0.123222	5	1	0.0111299	5	1
F8W6C2	SPATS2L	SPATS2-like protein (Fragment)	0.841183	0.33767	2	2	1.03642	0.266526	2	2	0.130463	1	1	0.25924	1	1	0.00468701	1	1
P80217	IFI35	Interferon-induced 35 kDa protein (IFP 35) (Ifi-35)	0.840688	0.00259683	6	2	0.742672	7.5e-06	6	2	-0.082297	3	1	0.823194	3	1	-0.0866257	3	1
O60783	MRPS14	28S ribosomal protein S14, mitochondrial (MRP-S14) (S14mt)	0.839947	1.65e-11	8	2	-0.185558	0.0600026	8	2	-0.377549	4	1	0.219535	4	1	-0.185939	4	1
K7EKT3	GCDH	Glutaryl-CoA dehydrogenase, mitochondrial (Fragment)	0.838738	1	2	2	0.0984891	0.128252	2	2	-0.0683069	1	1	0.772992	1	1	-0.0149734	1	1
H7C046	NCEH1	Neutral cholesterol ester hydrolase 1 (Fragment)	0.838527	0.00137891	4	4	-0.360154	1	4	4	0.035973	2	2	0.0829187	2	2	-0.0275339	2	2
P03950	ANG	Angiogenin (EC 3.1.27.-) (Ribonuclease 5) (RNase 5)	0.838504	0.621377	2	2	0.298098	0.395827	2	2	-0.0910497	1	1	0.183052	1	1	-0.179098	1	1
Q2WGJ9	FER1L6	Fer-1-like protein 6	0.837933	0.148073	4	2	-0.576664	0.169495	4	2	0.000281019	2	1	0.377945	2	1	0.00904922	2	1
G3V5Q1	APEX1	DNA-(apurinic or apyrimidinic site) lyase (Fragment)	0.837061	0.00175157	12	2	0.943626	1.64e-06	12	2	-0.0622584	6	1	0.112337	6	1	0.0206635	6	1
Q9Y3A4	RRP7A	Ribosomal RNA-processing protein 7 homolog A (Gastric cancer antigen Zg14)	0.837033	0.00763397	8	8	1.18406	2.86e-08	8	7	-0.0453832	4	4	0.223843	4	4	-0.132849	4	3
Q9BRK5	SDF4	45 kDa calcium-binding protein (Cab45) (Stromal cell-derived factor 4) (SDF-4)	0.832821	8.65e-22	14	2	0.520039	1.12e-24	14	2	0.030897	7	1	0.0199515	7	1	-0.00809223	7	1
B4DME9	KLC4	Kinesin light chain 4 (cDNA FLJ58264, highly similar to Kinesin light chain 4)	0.831664	4.74e-13	10	4	0.327461	1.61e-07	10	4	0.059152	5	2	-0.054086	5	2	0.0986095	5	2
Q8WWM9	CYGB	Cytoglobin (Histoglobin) (HGb) (Stellate cell activation-associated protein)	0.831534	0.000130916	10	2	0.250057	0.159479	10	2	-0.120244	5	1	0.188182	5	1	-0.194486	5	1
P30405	PPIF	Peptidyl-prolyl cis-trans isomerase F, mitochondrial (PPIase F) (EC 5.2.1.8) (Cyclophilin D) (CyP-D) (CypD) (Cyclophilin F) (Mitochondrial cyclophilin) (CyP-M) (Rotamase F)	0.830954	3.98e-09	20	2	-0.23604	1	20	2	-0.0578269	10	1	0.209258	10	1	-0.225586	10	1
P18065	IGFBP2	Insulin-like growth factor-binding protein 2 (IBP-2) (IGF-binding protein 2) (IGFBP-2)	0.830343	0.00383569	6	2	0.698399	1.64e-06	6	2	0.0823687	3	1	0.0012488	3	1	0.08726	3	1
P01833	PIGR	Polymeric immunoglobulin receptor (PIgR) (Poly-Ig receptor) (Hepatocellular carcinoma-associated protein TB6) [Cleaved into: Secretory component]	0.829906	3.62e-33	32	8	1.53573	3.7e-36	32	8	0.0759604	16	4	0.118155	16	4	-0.0145557	16	4
Q2LEK4	MDK	Midkine (Mutant truncated midkine A)	0.829887	0.00405748	4	2	2.06785	0.000187738	4	2	0.0263217	2	1	0.0707082	2	1	0.154628	2	1
B4E1N2		Insulin-like growth factor-binding protein 7	0.829777	0.0155657	4	4	1.4894	6.42e-05	4	4	0.00668292	2	2	0.173484	2	2	0.00148878	2	2
O43181	NDUFS4	NADH dehydrogenase [ubiquinone] iron-sulfur protein 4, mitochondrial (Complex I-18 kDa) (CI-18 kDa) (Complex I-AQDQ) (CI-AQDQ) (NADH-ubiquinone oxidoreductase 18 kDa subunit)	0.827527	1.03e-09	12	4	-1.3943	0.000110036	12	4	-0.117705	6	2	-0.236617	6	2	-0.563725	6	2
C9JQ41	CCDC58	Coiled-coil domain-containing protein 58	0.826332	9.98e-11	12	2	-0.845118	3.51e-16	12	2	0.059686	6	1	-0.238342	6	1	0.102931	6	1
Q13113	PDZK1IP1	PDZK1-interacting protein 1 (17 kDa membrane-associated protein) (Protein DD96)	0.826151	0.442827	2	2	1.60124	0.181852	2	2	0.0882808	1	1	0.241711	1	1	0.0184206	1	1
H0YIB4	SRSF9	Serine/arginine-rich-splicing factor 9 (Fragment)	0.825528	2.92e-15	12	4	0.927961	1.53e-19	12	4	0.0148276	6	2	0.160949	6	2	-0.0137318	6	2
Q70E73	RAPH1	Ras-associated and pleckstrin homology domains-containing protein 1 (RAPH1) (Amyotrophic lateral sclerosis 2 chromosomal region candidate gene 18 protein) (Amyotrophic lateral sclerosis 2 chromosomal region candidate gene 9 protein) (Lamellipodin) (Proline-rich EVH1 ligand 2) (PREL-2) (Protein RMO1)	0.824683	1	2	2	2.18455	0.902447	2	2	-1.97819	1	1	1.23595	1	1	-0.237024	1	1
P04229	HLA-DRB1	HLA class II histocompatibility antigen, DRB1-1 beta chain (MHC class II antigen DRB1*1) (DR-1) (DR1)	0.823594	0.0462696	18	2	1.66973	5.88e-07	18	2	-0.0742622	9	1	0.735492	9	1	NaN	9	0
C9J9W2	LASP1	LIM and SH3 domain protein 1 (Fragment)	0.822784	8.06e-109	152	6	-0.163709	9.59e-07	152	5	0.0322159	76	2	-0.0340309	76	2	-0.0708809	76	2
E7EPW2	MRPS25	28S ribosomal protein S25, mitochondrial	0.822482	0.300382	2	2	0.211105	1	2	2	-0.140203	1	1	-0.0269812	1	1	-0.524822	1	1
H7C0D1	LEPRE1	Prolyl 3-hydroxylase 1 (Fragment)	0.821982	0.174511	4	4	1.10948	0.0395807	4	4	0.229102	2	2	0.184258	2	2	0.208617	2	2
P16278	GLB1	Beta-galactosidase (EC 3.2.1.23) (Acid beta-galactosidase) (Lactase) (Elastin receptor 1)	0.82141	0.143561	4	4	-0.581767	1	4	4	-0.0405104	2	2	0.00174478	2	2	-0.0448936	2	2
Q9Y5K6	CD2AP	CD2-associated protein (Adapter protein CMS) (Cas ligand with multiple SH3 domains)	0.820997	9.58e-63	38	12	0.613107	5.88e-53	38	12	0.136747	19	6	0.127852	19	6	0.282158	19	6
O95486	SEC24A	Protein transport protein Sec24A (SEC24-related protein A)	0.82057	3.22e-16	12	4	0.295696	4.23e-10	12	4	-0.0337997	6	2	0.0860876	6	2	-0.0223623	6	2
H7BYP4	SP140L	Nuclear body protein SP140-like protein	0.820273	0.0985816	2	2	1.11122	0.012262	2	2	0.0964653	1	1	0.106459	1	1	0.131078	1	1
Q9HCN8	SDF2L1	Stromal cell-derived factor 2-like protein 1 (SDF2-like protein 1) (PWP1-interacting protein 8)	0.81966	1	2	2	0.505105	0.788903	2	2	-1.34838	1	1	0.656685	1	1	-0.662779	1	1
C9J2C3	GALNT3	Polypeptide N-acetylgalactosaminyltransferase 3 (Fragment)	0.817237	2.68e-10	10	2	0.739138	1.02e-06	10	2	0.0239266	5	1	0.0194332	5	1	0.105409	5	1
P55001	MFAP2	Microfibrillar-associated protein 2 (MFAP-2) (Microfibril-associated glycoprotein 1) (MAGP) (MAGP-1)	0.817019	1.35e-22	20	4	0.395545	9.01e-23	20	4	0.0357237	10	2	0.167158	10	2	-0.0493358	10	2
Q7Z2Y8	GVINP1	Interferon-induced very large GTPase 1 (Interferon-induced very large GTPase pseudogene 1)	0.816905	0.140576	2	2	1.05898	0.151028	2	2	-0.0164691	1	1	0.00865219	1	1	-0.0645609	1	1
B4DXV1	ELP3	Elongator complex protein 3 (cDNA FLJ58642, highly similar to Homo sapiens elongation protein 3 homolog (ELP3), mRNA)	0.816848	4.82e-20	12	2	0.832702	7.07e-10	12	2	0.0109118	6	1	0.244733	6	1	-0.0260678	6	1
P26583	HMGB2	High mobility group protein B2 (High mobility group protein 2) (HMG-2)	0.816772	7.2e-87	96	10	0.969771	1.06e-101	96	10	0.0679617	48	5	0.104334	48	5	0.00475748	48	4
Q5R3I4	TTC38	Tetratricopeptide repeat protein 38 (TPR repeat protein 38)	0.81558	4.77e-06	20	2	-0.216491	6.46e-05	20	2	-0.0669284	10	1	-0.301734	10	1	-0.0200445	10	1
H3BM09		NA	0.815487	1.17e-87	94	5	0.699218	6.99e-58	94	5	0.0243554	47	3	0.121241	47	3	-0.00199741	47	2
Q9HBY0	NOX3	NADPH oxidase 3 (EC 1.6.3.-) (Mitogenic oxidase 2) (MOX-2) (gp91phox homolog 3) (GP91-3)	0.814859	1	4	4	1.20458	0.890604	4	4	0.179999	2	2	0.644187	2	2	0.124676	2	2
B0V0T3	PSMB9	Proteasome subunit beta type (EC 3.4.25.1)	0.813475	1.68e-08	20	2	1.339	6.02e-17	20	2	-0.00444615	10	1	0.717661	10	1	0.030038	10	1
J3KQ63		NA	0.812746	0.515419	14	2	1.84551	4.05e-09	14	2	-0.0598004	7	1	0.928839	7	1	NaN	7	0
Q9H501	ESF1	ESF1 homolog (ABT1-associated protein)	0.812002	0.580613	4	4	1.34462	0.109721	4	4	-0.0692242	2	2	0.236123	2	2	-0.163177	2	2
E7EU40	SLCO2A1	Solute carrier organic anion transporter family member 2A1	0.811811	0.181791	2	2	-0.21051	0.629051	2	2	-0.0424252	1	1	0.0127356	1	1	-0.00639304	1	1
B7Z314	UQCC	Ubiquinol-cytochrome c reductase complex chaperone CBP3 homolog (cDNA FLJ55209, highly similar to Basic FGF-repressed Zic-binding protein)	0.810357	0.182898	2	2	0.110447	1	2	2	0.109528	1	1	0.138314	1	1	0.0270943	1	1
E9PSD3	FIBP	Acidic fibroblast growth factor intracellular-binding protein	0.810182	0.746943	2	2	0.56168	0.414776	2	2	-0.209991	1	1	0.143652	1	1	-0.0583807	1	1
G3V1D7	RTN4RL2	Reticulon 4 receptor-like 2, isoform CRA_a (Reticulon-4 receptor-like 2)	0.809728	0.503494	2	2	1.10405	0.0636472	2	2	0.0958702	1	1	0.228262	1	1	0.0846458	1	1
H7BZ17	SULT1C2	Sulfotransferase 1C2 (Fragment)	0.809584	0.228072	6	6	-1.53862	0.0181537	6	6	-0.189823	3	3	-0.0463185	3	3	-0.0603567	3	3
Q9Y4F1	FARP1	FERM, RhoGEF and pleckstrin domain-containing protein 1 (Chondrocyte-derived ezrin-like protein) (Pleckstrin homology domain-containing family C member 2) (PH domain-containing family C member 2)	0.808943	2.99e-52	22	8	-0.642093	9.57e-34	22	8	-0.0257896	11	4	0.0554174	11	4	-0.0683219	11	4
Q8WXF1	PSPC1	Paraspeckle component 1 (Paraspeckle protein 1)	0.808428	5e-19	16	6	0.972724	1.31e-22	16	6	0.0411121	8	3	0.382356	8	3	0.0622193	8	3
F8VV64	TENC1	Tensin-like C1 domain-containing phosphatase	0.808252	1	6	1	0.555189	1	6	2	-0.0540301	3	1	-0.00540423	3	1	0.503589	3	1
G5E9Z2	CLPTM1L	Cisplatin resistance related protein CRR9p, isoform CRA_c (Cleft lip and palate transmembrane protein 1-like protein)	0.807177	3.39e-17	14	6	-0.382094	1.8e-25	14	6	-0.00111981	7	3	0.0380749	7	3	-0.00221368	7	3
P16401	HIST1H1B	Histone H1.5 (Histone H1a) (Histone H1b) (Histone H1s-3)	0.801433	0	212	13	0.533086	2.27e-246	212	14	0.0545575	106	7	0.050326	106	6	-0.00339671	106	6
Q9H1C4	UNC93B1	Protein unc-93 homolog B1 (Unc-93B1) (hUNC93B1)	0.800383	4.79e-42	20	8	0.814722	7.97e-32	20	8	-0.0130337	10	4	0.0301653	10	4	0.0503737	10	3
J3QR88	PYCR1	Pyrroline-5-carboxylate reductase 1, mitochondrial (Fragment)	0.79996	0.00141652	6	2	0.59821	0.00251136	6	2	-0.157902	3	1	0.0912964	3	1	-0.0225348	3	1
J3KQ69	MCM3	DNA replication licensing factor MCM3	0.799855	8.15e-56	60	6	1.33385	7.27e-53	60	6	0.00785489	30	3	-0.0191523	30	3	0.00231817	30	3
O43286	B4GALT5	Beta-1,4-galactosyltransferase 5 (Beta-1,4-GalTase 5) (Beta4Gal-T5) (b4Gal-T5) (EC 2.4.1.-) (Beta-1,4-GalT II) (UDP-Gal:beta-GlcNAc beta-1,4-galactosyltransferase 5) (UDP-galactose:beta-N-acetylglucosamine beta-1,4-galactosyltransferase 5)	0.799301	0.0423197	6	6	-0.202163	1	6	6	0.057598	3	3	0.0744003	3	3	0.0320554	3	3
Q86XA6	B4GALT1	B4GALT1 protein (Lactose synthase A protein)	0.799301	0.0423197	6	6	-0.202163	1	6	6	0.057598	3	3	0.0744003	3	3	0.0320554	3	3
P10316	HLA-A	HLA class I histocompatibility antigen, A-69 alpha chain (Aw-69) (HLA class I histocompatibility antigen, A-28 alpha chain) (MHC class I antigen A*69)	0.799163	3.05e-84	96	5	0.587693	7.75e-53	96	5	0.0152278	48	3	0.0991984	48	3	0.000382278	48	2
H7C2H7	LTBP1	Latent-transforming growth factor beta-binding protein 1 (Fragment)	0.798918	1	2	2	0.560598	0.663962	2	2	-0.479775	1	1	0.196149	1	1	-0.130591	1	1
H0Y6Y6	CD1C	T-cell surface glycoprotein CD1c (Fragment)	0.797888	0.234146	2	2	1.55559	0.0234379	2	2	-0.0224709	1	1	0.0490467	1	1	-0.0367997	1	1
E9PGG1	DYNC1I2	Cytoplasmic dynein 1 intermediate chain 2 (Fragment)	0.796064	0.169633	2	2	0.666734	0.160974	2	2	-0.00913098	1	1	0.0380657	1	1	-0.0908374	1	1
C9JUK7	SPN	Leukosialin (Fragment)	0.79569	0.870694	2	2	0.169057	1	2	2	0.111172	1	1	0.38152	1	1	-0.0349005	1	1
Q9UHR4	BAIAP2L1	Brain-specific angiogenesis inhibitor 1-associated protein 2-like protein 1 (BAI1-associated protein 2-like protein 1) (Insulin receptor tyrosine kinase substrate)	0.794327	0.361092	4	4	0.311406	1	4	4	-0.0842638	2	2	0.30397	2	2	-0.0929717	2	2
E7ETG2	ERN2	Endoribonuclease	0.794069	1	4	4	0.228081	1	4	4	-0.222166	2	2	-0.212776	2	2	0.24563	2	2
Q00534	CDK6	Cyclin-dependent kinase 6 (EC 2.7.11.22) (Cell division protein kinase 6) (Serine/threonine-protein kinase PLSTIRE)	0.792976	1	2	2	1.11101	0.922951	2	2	0.00644378	1	1	0.65066	1	1	0.526268	1	1
Q13153	PAK1	Serine/threonine-protein kinase PAK 1 (EC 2.7.11.1) (Alpha-PAK) (p21-activated kinase 1) (PAK-1) (p65-PAK)	0.792776	1.04e-36	18	6	0.609914	3.44e-32	18	6	0.0106099	9	3	0.0163531	9	3	0.0161051	9	3
H0Y9A0	ACSL4	Long-chain-fatty-acid--CoA ligase 4 (Fragment)	0.792674	0.0149105	6	2	0.97185	1.87e-06	6	2	0.0701332	3	1	0.191889	3	1	-0.0456445	3	1
Q86UY0	TXNDC5	TXNDC5 protein (Thioredoxin domain-containing protein 5) (Uncharacterized protein)	0.792311	4.65e-211	184	6	-0.0362534	0.00729322	184	6	-0.0283814	92	3	0.109518	92	3	0.0252323	92	3
E7EUG3	GGT5	Gamma-glutamyltransferase 5 heavy chain	0.790149	4.62e-12	10	2	0.386516	1.76e-10	10	2	0.0102192	5	1	0.0386618	5	1	-0.0200348	5	1
Q9Y3A6	TMED5	Transmembrane emp24 domain-containing protein 5 (p24 family protein gamma-2) (p24gamma2) (p28)	0.789465	7.94e-29	14	4	-0.221292	6.36e-16	14	4	0.0487822	7	2	-0.0216424	7	2	0.0558302	7	2
E9PRR2	PRSS23	Serine protease 23 (Fragment)	0.788843	0.982561	4	4	0.163453	0.307267	4	4	-0.680322	2	2	0.0190762	2	2	-1.08681	2	2
H7C0B6	VIL1	Villin-1 (Fragment)	0.782844	0.167905	2	2	1.06522	0.167815	2	2	0.0297291	1	1	0.0591981	1	1	-0.0251498	1	1
B1AR80	UAP1	UDP-N-acetylhexosamine pyrophosphorylase (Fragment)	0.782825	0.222007	2	2	-0.604226	1	2	2	-0.172095	1	1	-0.102256	1	1	0.411419	1	1
Q86YV9	HPS6	Hermansky-Pudlak syndrome 6 protein (Ruby-eye protein homolog) (Ru)	0.78145	0.513848	2	2	0.707252	0.485281	2	2	0.0298829	1	1	-0.202721	1	1	-0.126867	1	1
Q9ULV0	MYO5B	Unconventional myosin-Vb	0.780936	0.629696	2	2	0.251506	1	2	2	-0.114055	1	1	0.112278	1	1	0.42218	1	1
P21817	RYR1	Ryanodine receptor 1 (RYR-1) (RyR1) (Skeletal muscle calcium release channel) (Skeletal muscle ryanodine receptor) (Skeletal muscle-type ryanodine receptor) (Type 1 ryanodine receptor)	0.780487	0.848422	2	2	-0.413576	0.433221	2	2	0.118012	1	1	-0.225441	1	1	0.0100811	1	1
O75911	DHRS3	Short-chain dehydrogenase/reductase 3 (EC 1.1.1.300) (DD83.1) (Retinal short-chain dehydrogenase/reductase 1) (retSDR1)	0.776634	0.000700676	8	2	0.755676	4.7e-05	8	2	0.0937477	4	1	0.0795092	4	1	0.0577521	4	1
Q99877	HIST1H2BN	Histone H2B type 1-N (Histone H2B.d) (H2B/d)	0.776528	4.09e-30	232	2	0.634135	3.62e-45	232	2	-0.0477411	116	1	0.551401	116	1	0.0699545	116	1
Q9H3G5	CPVL	Probable serine carboxypeptidase CPVL (EC 3.4.16.-) (Carboxypeptidase, vitellogenic-like) (Vitellogenic carboxypeptidase-like protein) (VCP-like protein) (hVLP)	0.775381	3e-29	26	6	1.52844	1.04e-24	26	6	0.0405672	13	3	0.122399	13	3	0.0710782	13	3
Q9H0R6	QRSL1	Glutamyl-tRNA(Gln) amidotransferase subunit A, mitochondrial (Glu-AdT subunit A) (EC 6.3.5.-) (Glutaminyl-tRNA synthase-like protein 1)	0.774289	0.390481	2	2	-0.396274	0.976036	2	2	-0.187461	1	1	-0.0362113	1	1	-0.0577286	1	1
Q15772	SPEG	Striated muscle preferentially expressed protein kinase (EC 2.7.11.1) (Aortic preferentially expressed protein 1) (APEG-1)	0.774266	0.169201	2	2	0.405336	1	2	2	0.379002	1	1	0.331516	1	1	0.331055	1	1
Q9UQ88	CDK11A	Cyclin-dependent kinase 11A (EC 2.7.11.22) (Cell division cycle 2-like protein kinase 2) (Cell division protein kinase 11A) (Galactosyltransferase-associated protein kinase p58/GTA) (PITSLRE serine/threonine-protein kinase CDC2L2)	0.773834	0.00419529	4	4	0.732175	0.237757	4	4	-0.0162189	2	2	0.0988833	2	2	0.177382	2	2
Q8IXB1	DNAJC10	DnaJ homolog subfamily C member 10 (ER-resident protein ERdj5) (Macrothioredoxin) (MTHr)	0.773746	0.00897603	6	2	-0.114156	0.250708	6	2	-0.00483087	3	1	-0.042354	3	1	0.0341805	3	1
O95394	PGM3	Phosphoacetylglucosamine mutase (PAGM) (EC 5.4.2.3) (Acetylglucosamine phosphomutase) (N-acetylglucosamine-phosphate mutase) (Phosphoglucomutase-3) (PGM 3)	0.773169	9.11e-17	20	4	-0.108132	1	20	4	-0.081861	10	2	0.114906	10	2	-0.22271	10	2
Q8TDB6	DTX3L	E3 ubiquitin-protein ligase DTX3L (EC 6.3.2.-) (B-lymphoma- and BAL-associated protein) (Protein deltex-3-like) (Rhysin-2) (Rhysin2)	0.772543	6.13e-32	26	6	0.948383	8.58e-41	26	6	0.0207737	13	3	0.166451	13	3	0.0314961	13	3
Q9H788	SH2D4A	SH2 domain-containing protein 4A (Protein SH(2)A) (Protein phosphatase 1 regulatory subunit 38)	0.7722	1.19e-07	12	4	0.352457	5.67e-05	12	4	-0.261793	6	2	0.302816	6	2	0.00426319	6	2
E2QRH7	ELOVL5	Elongation of very long chain fatty acids protein 5	0.771301	0.735687	2	2	1.95317	0.14518	2	2	0.00075772	1	1	0.258555	1	1	-0.0681469	1	1
H7C497	RCC1	Regulator of chromosome condensation (Fragment)	0.771106	1.33e-33	12	4	1.16181	3.78e-06	12	2	0.00198141	6	2	0.0659497	6	2	0.129579	6	2
C9IZL7	NONO	Non-POU domain-containing octamer-binding protein (Fragment)	0.770862	4.2e-08	10	2	0.814215	5.63e-12	10	2	0.00828003	5	1	0.0369844	5	1	0.046953	5	1
P05161	ISG15	Ubiquitin-like protein ISG15 (Interferon-induced 15 kDa protein) (Interferon-induced 17 kDa protein) (IP17) (Ubiquitin cross-reactive protein) (hUCRP)	0.770498	1.98e-17	10	4	1.25373	1.46e-08	10	4	0.037079	5	2	0.206058	5	2	-0.0382593	5	2
H0YN67	ISLR	Immunoglobulin superfamily-containing leucine-rich repeat protein (Fragment)	0.769921	0.948395	2	2	0.839313	0.191967	2	2	-0.0693497	1	1	0.267488	1	1	-0.018684	1	1
Q9BUP3	HTATIP2	Oxidoreductase HTATIP2 (EC 1.1.1.-) (30 kDa HIV-1 TAT-interacting protein) (HIV-1 TAT-interactive protein 2)	0.769729	5.22e-08	16	2	0.194553	0.163148	16	2	-0.0870553	8	1	0.0764611	8	1	-0.222308	8	1
D6RCS4	FAM47E	Protein FAM47E	0.768872	0.185058	14	2	0.309138	0.00147258	14	2	-0.764603	7	1	1.26519	7	1	-1.96455	7	1
O00400	SLC33A1	Acetyl-coenzyme A transporter 1 (AT-1) (Acetyl-CoA transporter 1) (Solute carrier family 33 member 1)	0.768342	0.0960072	2	2	-0.468017	0.189722	2	2	0.0379257	1	1	0.0404335	1	1	0.0859778	1	1
F5H1S8	MLEC	Malectin (Fragment)	0.768243	1e-06	8	2	-0.2642	0.00327076	8	2	-0.0621309	4	1	0.132253	4	1	-0.00286221	4	1
Q99457	NAP1L3	Nucleosome assembly protein 1-like 3	0.767899	0.33577	2	2	1.46061	0.0441675	2	2	-0.0493082	1	1	0.043601	1	1	-0.060764	1	1
P05783	KRT18	Keratin, type I cytoskeletal 18 (Cell proliferation-inducing gene 46 protein) (Cytokeratin-18) (CK-18) (Keratin-18) (K18)	0.766256	0	1322	14	-0.23804	0	1322	13	0.0259026	661	7	-0.0241316	661	7	-0.028325	661	7
B0QZD3	ARHGEF16	Rho guanine nucleotide exchange factor 16 (Fragment)	0.764841	0.00230895	6	6	-0.111789	1	6	6	-0.0826755	3	3	0.101052	3	3	-0.0308202	3	3
Q9BPX6	MICU1	Calcium uptake protein 1, mitochondrial (Atopy-related autoantigen CALC) (ara CALC) (Calcium-binding atopy-related autoantigen 1) (allergen Hom s 4)	0.764507	0.00237122	4	2	0.176768	1	4	2	0.0720641	2	1	0.213267	2	1	-0.00330276	2	1
B4E241	SRSF3	Serine/arginine-rich-splicing factor 3 (Splicing factor, arginine/serine-rich 3, isoform CRA_a) (cDNA FLJ52832, highly similar to Splicing factor, arginine/serine-rich 3)	0.762589	5.45e-64	32	8	0.399886	2.48e-49	32	8	-0.0290239	16	4	0.0847736	16	4	0.0235968	16	4
H0YKE7	CHP1	Calcineurin B homologous protein 1	0.761825	0.000578397	6	2	-0.14528	1	6	2	-0.0708855	3	1	0.109759	3	1	-0.0352373	3	1
J3QLR8	MRPS23	28S ribosomal protein S23, mitochondrial	0.761821	0.502863	2	2	0.544821	0.857119	2	2	0.160842	1	1	-0.0288789	1	1	-0.0568137	1	1
Q9NQX4	MYO5C	Unconventional myosin-Vc	0.760406	0.194568	8	8	-0.185248	1	8	8	0.00280718	4	4	0.00887913	4	4	-0.00797067	4	4
P32929	CTH	Cystathionine gamma-lyase (EC 4.4.1.1) (Cysteine-protein sulfhydrase) (Gamma-cystathionase)	0.759658	0.147569	2	2	-0.100056	0.975464	2	2	0.0822772	1	1	0.0710205	1	1	0.232169	1	1
P15144	ANPEP	Aminopeptidase N (AP-N) (hAPN) (EC 3.4.11.2) (Alanyl aminopeptidase) (Aminopeptidase M) (AP-M) (Microsomal aminopeptidase) (Myeloid plasma membrane glycoprotein CD13) (gp150) (CD antigen CD13)	0.759491	1.94e-12	18	4	0.293849	4.8e-05	18	4	0.00306085	9	2	0.0470147	9	2	-0.0168017	9	2
Q5VTL8	PRPF38B	Pre-mRNA-splicing factor 38B (Sarcoma antigen NY-SAR-27)	0.757077	0.0190727	6	6	0.549966	0.0480828	6	6	0.00245169	3	3	0.245266	3	3	-0.0355376	3	3
F8W7P7	WDHD1	WD repeat and HMG-box DNA-binding protein 1	0.7564	0.473687	2	2	1.9441	0.0113254	2	2	0.0155512	1	1	0.143508	1	1	0.0230193	1	1
H7BYN3	TFAM	Transcription factor A, mitochondrial (Fragment)	0.75626	4.83e-12	12	2	-0.724398	3.89e-12	12	2	0.0685009	6	1	-0.114095	6	1	0.0176352	6	1
E9PJE5		NA	0.756211	0.538527	2	2	-0.793142	0.268105	2	2	0.0868177	1	1	-0.0795585	1	1	-0.0210235	1	1
B3KS80	LA16c-360B4.1	Lipase maturation factor 1 (Putative uncharacterized protein LA16c-360B4.1) (cDNA FLJ35731 fis, clone TESTI2003139)	0.75467	1	2	2	-0.516519	1	2	2	-0.621255	1	1	0.339306	1	1	-0.145311	1	1
B0QY81	SGSM3	Small G protein-signaling modulator 3 (Fragment)	0.753927	0.107835	2	2	-1.69011	0.101375	2	2	-0.164093	1	1	-0.212651	1	1	-0.124925	1	1
O14981	NA	NA	0.752759	NaN	2	1	NaN	NaN	2	0	NaN	1	0	NaN	1	0	NaN	1	0
C9JLV4	APAF1	Apoptotic protease-activating factor 1	0.751126	0.168163	6	6	0.686356	0.0184816	6	6	0.124035	3	3	0.334511	3	3	0.17941	3	3
Q6NYC8	PPP1R18	Phostensin (Protein phosphatase 1 F-actin cytoskeleton-targeting subunit) (Protein phosphatase 1 regulatory subunit 18)	0.749708	0.166027	4	4	1.25779	0.0342872	4	4	0.0102839	2	2	0.248092	2	2	-0.0779322	2	2
Q14320	FAM50A	Protein FAM50A (Protein HXC-26) (Protein XAP-5)	0.748033	0.048095	6	6	0.694687	0.00198758	6	6	-0.0262361	3	3	0.259302	3	3	-0.0990309	3	3
Q5JW30	STAU1	Double-stranded RNA-binding protein Staufen homolog 1	0.747859	0.760775	2	2	0.843315	0.303012	2	2	0.0593692	1	1	0.298718	1	1	-0.00293549	1	1
Q9BQE5	APOL2	Apolipoprotein L2 (Apolipoprotein L-II) (ApoL-II)	0.746138	8.77e-19	18	4	0.10988	0.00808148	18	4	0.0560743	9	2	-0.0138879	9	2	-0.00275002	9	1
H3BS10	HEXA	Beta-hexosaminidase (EC 3.2.1.52)	0.74552	8.98e-87	44	10	-0.174649	1.37e-50	44	10	0.025645	22	5	0.0597616	22	5	-0.0423723	22	5
E7ESS4	ICAM1	Intercellular adhesion molecule 1	0.743429	0.923682	4	1	2.14876	0.0185223	4	2	-0.254499	2	1	1.10529	2	1	0.099358	2	1
G3V4C0	CLMN	Calmin (Fragment)	0.742794	0.219273	2	2	-0.0490327	1	2	2	-0.0854777	1	1	-0.0321529	1	1	-0.00826013	1	1
Q6P1J9	CDC73	Parafibromin (Cell division cycle protein 73 homolog) (Hyperparathyroidism 2 protein)	0.742147	5.39e-11	12	4	0.784336	4.11e-14	12	4	0.053722	6	2	0.0660619	6	2	-0.067909	6	2
P30711	GSTT1	Glutathione S-transferase theta-1 (EC 2.5.1.18) (GST class-theta-1) (Glutathione transferase T1-1)	0.741542	2.07e-06	6	2	-0.80413	4.41e-05	6	2	-0.0398779	3	1	0.0208682	3	1	-0.0145734	3	1
B7Z8X3	MFSD4	Major facilitator superfamily domain-containing protein 4 (cDNA FLJ54046)	0.741191	3.55e-13	8	4	-2.36487	4.34e-23	8	4	0.0549953	4	2	-0.512623	4	2	-0.048505	4	2
H3BRS6	ADPGK	ADP-dependent glucokinase (Fragment)	0.74118	1.57e-24	12	4	0.402704	2.06e-14	12	3	0.0613002	6	2	0.0905706	6	2	-0.100549	6	1
B0UYW0	HLA-DMA	HLA class II histocompatibility antigen, DM alpha chain	0.740835	0.597808	12	12	1.07764	0.0276176	12	11	0.0170103	6	6	0.331384	6	6	0.103757	6	5
A0MZ66	KIAA1598	Shootin-1	0.739968	1	2	2	0.607198	1	2	2	0.663864	1	1	0.69776	1	1	0.596102	1	1
F8W8L6	EIF2B4	Eukaryotic translation initiation factor 2B subunit 4 delta transcript variant 4 (Translation initiation factor eIF-2B subunit delta)	0.739468	1	4	4	0.35718	1	4	4	0.701632	2	2	0.595649	2	2	0.490992	2	2
Q7Z6H8	UGT1A10	UDP-glucuronosyltransferase 1-10 (UGT1A10 protein)	0.739017	4.16e-09	22	2	0.865083	6.21e-12	22	2	0.0397747	11	1	0.244895	11	1	-0.0592024	11	1
P14151	SELL	L-selectin (CD62 antigen-like family member L) (Leukocyte adhesion molecule 1) (LAM-1) (Leukocyte surface antigen Leu-8) (Leukocyte-endothelial cell adhesion molecule 1) (LECAM1) (Lymph node homing receptor) (TQ1) (gp90-MEL) (CD antigen CD62L)	0.736395	0.449664	2	2	0.138421	0.162529	2	2	-0.0517461	1	1	0.082541	1	1	-0.000218289	1	1
G3V5E4	GNPNAT1	Glucosamine 6-phosphate N-acetyltransferase	0.736369	1.54e-28	24	8	-1.32471	2.33e-34	24	8	-0.00205733	12	4	0.0275195	12	4	0.00530752	12	4
Q5SVM6	RPS6KA1	Ribosomal protein S6 kinase alpha-1 (Fragment)	0.735715	0.959612	2	2	0.124186	1	2	2	-0.371074	1	1	0.0694317	1	1	-0.0746659	1	1
F5H4Y5	CELF1	CUGBP Elav-like family member 1 (Fragment)	0.73555	7.83e-09	10	2	1.0049	1.54e-11	10	2	0.0669802	5	1	0.180961	5	1	0.0428714	5	1
K7EMT0	SF3A2	Splicing factor 3A subunit 2 (Fragment)	0.735503	0.629793	4	4	1.06073	0.061511	4	4	-0.363536	2	2	0.504477	2	2	-0.0325165	2	2
P28340	POLD1	DNA polymerase delta catalytic subunit (EC 2.7.7.7) (DNA polymerase subunit delta p125)	0.733536	0.101257	8	8	1.09771	2.2e-05	8	8	-0.0316192	4	4	0.328711	4	4	-0.0245633	4	4
Q08J23	NSUN2	tRNA (cytosine(34)-C(5))-methyltransferase (EC 2.1.1.203) (Myc-induced SUN domain-containing protein) (Misu) (NOL1/NOP2/Sun domain family member 2) (Substrate of AIM1/Aurora kinase B) (tRNA (cytosine-5-)-methyltransferase) (tRNA methyltransferase 4 homolog) (hTrm4)	0.73221	5.87e-18	24	4	1.17546	8.28e-22	24	4	0.0327242	12	2	0.263356	12	2	0.0548722	12	2
B7Z1U0	CNNM4	Metal transporter CNNM4 (cDNA FLJ58754, highly similar to Homo sapiens cyclin M4 (CNNM4), mRNA)	0.730723	0.000111387	10	2	-0.949808	1.8e-10	10	2	0.289585	5	1	0.266703	5	1	0.104724	5	1
Q5T0S4	PPT1	Palmitoyl-protein thioesterase 1 (Fragment)	0.730492	0.50343	2	2	0.295439	1	2	2	-0.231243	1	1	-0.0437093	1	1	0.304886	1	1
C9JDE6	DNAJA4	DnaJ homolog subfamily A member 4	0.727916	1	2	2	0.842009	0.455679	2	2	-0.28787	1	1	0.855827	1	1	0.00999361	1	1
Q9UKY7	CDV3	Protein CDV3 homolog	0.726662	4.6e-07	14	4	0.208941	1.55e-12	14	4	0.0415661	7	2	0.138044	7	2	0.0459881	7	1
P25774	CTSS	Cathepsin S (EC 3.4.22.27)	0.726448	1.65e-06	14	2	0.868949	1.21e-12	14	2	-0.0481476	7	1	0.207672	7	1	0.113279	7	1
G3XA94	TIMMDC1	Chromosome 3 open reading frame 1, isoform CRA_b (Translocase of inner mitochondrial membrane domain-containing protein 1)	0.723	0.525912	2	2	-0.533239	0.145847	2	2	-0.0547949	1	1	0.113401	1	1	-0.0520943	1	1
H0Y6V4	PTPRK	Receptor-type tyrosine-protein phosphatase kappa (Fragment)	0.722912	0.244843	2	2	-0.543205	0.461858	2	2	0.0734666	1	1	0.167646	1	1	0.246542	1	1
P18440	NAT1	Arylamine N-acetyltransferase 1 (EC 2.3.1.5) (Arylamide acetylase 1) (Monomorphic arylamine N-acetyltransferase) (MNAT) (N-acetyltransferase type 1) (NAT-1)	0.722794	0.0192892	2	2	-0.337269	0.722908	2	2	0.0647078	1	1	0.0421083	1	1	-0.039254	1	1
F5H8G1	STARD10	PCTP-like protein (Fragment)	0.722454	1.44e-13	12	2	-1.45994	5.17e-14	12	1	0.0426035	6	1	-0.152981	6	1	NaN	6	0
Q2M3D2	EXOC3L2	Exocyst complex component 3-like protein 2 (HBV X-transactivated gene 7 protein) (HBV XAg-transactivated protein 7)	0.72214	0.0419239	4	4	-0.359531	0.780975	4	4	-0.0743107	2	2	-0.00306519	2	2	0.0254696	2	2
H0Y7L2	DOCK7	Dedicator of cytokinesis protein 7 (Fragment)	0.721862	0.719141	2	2	-0.22208	0.672577	2	2	0.0587258	1	1	-0.201684	1	1	-0.0296784	1	1
B8ZZT4	VAMP8	Vesicle-associated membrane protein 8	0.721502	0.00575527	8	2	0.719469	5.69e-06	8	2	0.0689131	4	1	0.459585	4	1	0.0351423	4	1
Q4KMZ1	IQCC	IQ domain-containing protein C	0.721378	0.515697	2	2	-1.41076	0.126279	2	2	0.164637	1	1	0.0410904	1	1	0.0794933	1	1
Q6UXB2	CXCL17	VEGF co-regulated chemokine 1 (C-X-C motif chemokine 17) (Dendritic cell and monocyte chemokine-like protein) (DMC)	0.721243	NaN	2	1	-0.485002	0.552157	2	2	0.138923	1	1	NaN	1	0	-0.0237335	1	1
Q13630	TSTA3	GDP-L-fucose synthase (EC 1.1.1.271) (GDP-4-keto-6-deoxy-D-mannose-3,5-epimerase-4-reductase) (Protein FX) (Red cell NADP(H)-binding protein) (Short-chain dehydrogenase/reductase family 4E member 1)	0.719893	1.63e-11	36	2	0.138818	0.107561	36	2	0.0970102	18	1	-0.0176862	18	1	NaN	18	0
F5H2B0	PIK3C2A	Phosphatidylinositol 4-phosphate 3-kinase C2 domain-containing subunit alpha	0.719121	1	2	2	0.483627	0.103981	2	2	-0.432025	1	1	0.283323	1	1	-0.47362	1	1
B4DMX6		NA	0.718689	1.08e-24	16	2	0.399164	4.4e-12	16	2	-0.192625	8	1	-0.160726	8	1	-0.0493328	8	1
B3KUV8	GALK2	N-acetylgalactosamine kinase (cDNA FLJ40730 fis, clone TKIDN2000464, highly similar to N-acetylgalactosamine kinase (EC 2.7.1.157))	0.718651	0.227568	2	2	-0.0793354	1	2	2	-0.00951034	1	1	0.0872405	1	1	-0.0684306	1	1
F5H456	RRP12	RRP12-like protein	0.718439	3.18e-11	10	2	1.08614	1.28e-12	10	2	0.0264402	5	1	0.316352	5	1	0.029526	5	2
Q92522	H1FX	Histone H1x	0.718169	3.64e-17	20	4	0.964103	1.25e-23	20	4	0.057355	10	2	-0.083082	10	2	-0.0449727	10	2
Q8N6R0	METTL13	Methyltransferase-like protein 13 (EC 2.1.1.-)	0.716994	1.95e-57	30	14	0.956118	2.74e-57	30	14	-0.0480768	15	7	0.0282323	15	7	0.0222087	15	7
Q9UKK3	PARP4	Poly [ADP-ribose] polymerase 4 (PARP-4) (EC 2.4.2.30) (193 kDa vault protein) (ADP-ribosyltransferase diphtheria toxin-like 4) (ARTD4) (PARP-related/IalphaI-related H5/proline-rich) (PH5P) (Vault poly(ADP-ribose) polymerase) (VPARP)	0.715595	1.3e-29	20	6	0.403138	1.88e-38	20	6	-0.052158	10	3	0.0967039	10	3	0.054443	10	3
H3BPD7	CIRH1A	Cirhin (Fragment)	0.715115	0.0924261	6	6	0.957183	0.0171249	6	6	0.010718	3	3	0.168442	3	3	-0.0384969	3	3
H7BYM8	ABHD11	Alpha/beta hydrolase domain-containing protein 11	0.715066	1.61e-09	8	4	-0.0927393	0.00262392	8	4	0.0753452	4	2	0.0974002	4	2	0.00460101	4	2
Q6P587	FAHD1	Acylpyruvase FAHD1, mitochondrial (EC 3.7.1.5) (Fumarylacetoacetate hydrolase domain-containing protein 1) (YisK-like protein)	0.714413	6.54e-25	18	4	-0.708406	9.24e-28	18	4	0.0711981	9	2	0.0193438	9	2	0.0674976	9	2
B4E1B9	TMEM2	Transmembrane protein 2 (cDNA FLJ55828, highly similar to Homo sapiens transmembrane protein 2 (TMEM2), mRNA)	0.71429	1	4	4	0.164787	1	4	4	-0.172222	2	2	0.304276	2	2	-0.366414	2	2
Q96GA7	SDSL	Serine dehydratase-like (L-serine deaminase) (L-serine dehydratase/L-threonine deaminase) (L-threonine dehydratase) (TDH) (EC 4.3.1.19) (Serine dehydratase 2) (SDH 2) (EC 4.3.1.17)	0.713055	0.11531	2	2	-0.262298	0.140236	2	2	0.0960062	1	1	0.153313	1	1	0.0749695	1	1
H7C3A1	SRRT	Serrate RNA effector molecule homolog (Fragment)	0.713007	8.51e-22	20	6	0.759847	1.75e-16	20	6	0.017202	10	3	0.0498781	10	3	0.0191932	10	3
Q9NQ88	TIGAR	Fructose-2,6-bisphosphatase TIGAR (EC 3.1.3.46) (TP53-induced glycolysis and apoptosis regulator)	0.712227	6.34e-06	12	2	1.07885	1.88e-09	12	2	0.028576	6	1	0.34868	6	1	-0.0068237	6	1
P29350	PTPN6	Tyrosine-protein phosphatase non-receptor type 6 (EC 3.1.3.48) (Hematopoietic cell protein-tyrosine phosphatase) (Protein-tyrosine phosphatase 1C) (PTP-1C) (Protein-tyrosine phosphatase SHP-1) (SH-PTP1)	0.712151	1.59e-29	26	6	0.25775	1.74e-14	26	6	0.0309559	13	3	0.113009	13	3	-0.0236479	13	2
Q8NI27	THOC2	THO complex subunit 2 (Tho2) (hTREX120)	0.711052	3.99e-07	6	2	1.13015	6.23e-12	6	2	0.0847145	3	1	0.124752	3	1	-0.0579983	3	1
D3YTB1	RPL32	60S ribosomal protein L32 (Fragment)	0.710236	0.00145987	16	2	-0.0528964	1	16	2	0.0570459	8	1	0.270603	8	1	0.0534003	8	1
Q8N1Q1	CA13	Carbonic anhydrase 13 (EC 4.2.1.1) (Carbonate dehydratase XIII) (Carbonic anhydrase XIII) (CA-XIII)	0.70991	0.00468656	6	2	0.0494147	1	6	2	-0.160047	3	1	0.22322	3	1	0.0712511	3	1
E7EV71	LTBP1	Latent-transforming growth factor beta-binding protein 1	0.709769	8.97e-38	24	6	0.511836	8.1e-28	24	6	-0.468335	12	3	0.349461	12	3	-0.104974	12	3
Q92974	ARHGEF2	Rho guanine nucleotide exchange factor 2 (Guanine nucleotide exchange factor H1) (GEF-H1) (Microtubule-regulated Rho-GEF) (Proliferating cell nucleolar antigen p40)	0.70928	0.00192729	8	2	0.90219	6.9e-06	8	2	0.241983	4	1	0.255365	4	1	0.148307	4	1
P13611	VCAN	Versican core protein (Chondroitin sulfate proteoglycan core protein 2) (Chondroitin sulfate proteoglycan 2) (Glial hyaluronate-binding protein) (GHAP) (Large fibroblast proteoglycan) (PG-M)	0.708375	1.27e-174	116	12	0.727269	1.37e-131	116	12	0.0452489	58	6	0.0460091	58	6	-0.000506765	58	6
G3XAB3	TTC17	Tetratricopeptide repeat domain 17, isoform CRA_c (Tetratricopeptide repeat protein 17)	0.707359	5.73e-05	6	6	0.373736	0.0244211	6	6	-0.0453854	3	3	-0.0717567	3	3	-0.201514	3	3
Q15758	SLC1A5	Neutral amino acid transporter B(0) (ATB(0)) (Baboon M7 virus receptor) (RD114/simian type D retrovirus receptor) (Sodium-dependent neutral amino acid transporter type 2) (Solute carrier family 1 member 5)	0.706262	3.44e-13	12	4	1.09266	5.48e-18	12	4	0.0577462	6	2	0.0837581	6	2	-0.0429915	6	2
Q9P0U1	TOMM7	Mitochondrial import receptor subunit TOM7 homolog (Translocase of outer membrane 7 kDa subunit homolog)	0.705414	0.0894098	2	2	0.463213	0.0598955	2	2	0.0367194	1	1	0.0361248	1	1	0.0419237	1	1
E9PKG4	PPP6R3	Serine/threonine-protein phosphatase 6 regulatory subunit 3 (Fragment)	0.705078	6.58e-06	6	2	0.415236	2.62e-08	6	2	0.0508607	3	1	0.0238444	3	1	-0.0147696	3	1
P55212	CASP6	Caspase-6 (CASP-6) (EC 3.4.22.59) (Apoptotic protease Mch-2) [Cleaved into: Caspase-6 subunit p18; Caspase-6 subunit p11]	0.704901	4.84e-10	16	4	0.108984	1	16	4	0.0313417	8	2	0.130148	8	2	0.207309	8	2
B7Z6A5	TMEM161B	Transmembrane protein 161B (cDNA FLJ51081)	0.703352	0.00449013	2	2	-1.23141	0.204036	2	2	-0.0491126	1	1	-0.0559878	1	1	0.0403659	1	1
B7ZKM0	SART3	SART3 protein (Squamous cell carcinoma antigen recognized by T-cells 3)	0.703202	0.893808	2	2	0.300586	0.864205	2	2	0.017042	1	1	0.294782	1	1	-0.0913009	1	1
Q92797	SYMPK	Symplekin	0.703149	1.23e-05	12	2	0.473349	0.0405917	12	2	-0.0333174	6	1	0.408044	6	1	0.00699007	6	1
P51159	RAB27A	Ras-related protein Rab-27A (Rab-27) (GTP-binding protein Ram)	0.702839	7.8e-29	46	4	-0.417489	1.56e-42	46	4	0.0478795	23	2	0.191178	23	2	-0.0283936	23	2
Q9BYN8	MRPS26	28S ribosomal protein S26, mitochondrial (MRP-S26) (S26mt) (28S ribosomal protein S13, mitochondrial) (MRP-S13) (S13mt)	0.701285	0.0260319	4	4	0.37119	0.00583108	4	4	-0.00545961	2	2	0.117177	2	2	-0.0457457	2	2
Q9BS40	LXN	Latexin (Endogenous carboxypeptidase inhibitor) (ECI) (Protein MUM) (Tissue carboxypeptidase inhibitor) (TCI)	0.699413	1.55e-38	20	5	0.235875	2.27e-27	20	6	-0.078166	10	3	0.0227937	10	2	-0.088254	10	3
F5H3J2	NASP	Nuclear autoantigenic sperm protein	0.699197	5.11e-08	12	2	1.8823	1.94e-10	12	2	0.0587476	6	1	0.0885984	6	1	0.0416249	6	1
Q5TB20	ANP32E	Acidic (Leucine-rich) nuclear phosphoprotein 32 family, member E (Acidic (Leucine-rich) nuclear phosphoprotein 32 family, member E, isoform CRA_a) (Acidic leucine-rich nuclear phosphoprotein 32 family member E)	0.698529	9.95e-14	12	4	1.26885	3.29e-16	12	4	0.0459128	6	2	0.15461	6	2	0.0129575	6	2
G3V4X8	SNW1	SNW domain-containing protein 1	0.696429	1.36e-05	6	2	0.901586	5.31e-09	6	2	0.00701521	3	1	0.0378806	3	1	-0.0504399	3	1
P50454	SERPINH1	Serpin H1 (47 kDa heat shock protein) (Arsenic-transactivated protein 3) (AsTP3) (Cell proliferation-inducing gene 14 protein) (Collagen-binding protein) (Colligin) (Rheumatoid arthritis-related antigen RA-A47)	0.694758	0	254	14	1.11737	0	254	14	0.0229327	127	7	0.061428	127	7	0.00606054	127	7
Q9BTA9	WAC	WW domain-containing adapter protein with coiled-coil	0.694275	1	2	2	1.28288	1	2	2	-1.03793	1	1	0.550011	1	1	0.246946	1	1
Q5BJF2	TMEM97	Transmembrane protein 97 (Protein MAC30)	0.694091	1.08e-13	12	4	-0.740678	1.48e-31	12	4	0.0627275	6	2	-0.213645	6	2	0.0170911	6	2
A8MTP9	DDX52	Probable ATP-dependent RNA helicase DDX52	0.694076	0.871138	2	2	1.06659	0.486168	2	2	0.114705	1	1	0.345678	1	1	-0.0991584	1	1
P0CB46	CASP16	Putative caspase-16 (EC 3.4.22.-)	0.693903	4.1e-08	14	2	0.101143	0.0802132	14	2	0.023747	7	1	0.136523	7	1	0.291135	7	1
Q5JS37	NHLRC3	NHL repeat-containing protein 3	0.693878	0.293618	2	2	-0.570328	0.872996	2	2	0.142035	1	1	0.224879	1	1	-0.0979113	1	1
B4DI28	PTBP2	Polypyrimidine tract-binding protein 2 (cDNA FLJ55578, highly similar to Polypyrimidine tract-binding protein 2)	0.69366	0.00533995	6	2	0.535659	2.8e-05	6	2	0.0411554	3	1	0.0194554	3	1	-0.0602186	3	1
G3V5B2	LGMN	Legumain (Fragment)	0.691837	9.05e-76	40	12	0.78127	6.82e-69	40	12	0.0666417	20	6	-0.0529424	20	6	-0.0720646	20	6
P13612	ITGA4	Integrin alpha-4 (CD49 antigen-like family member D) (Integrin alpha-IV) (VLA-4 subunit alpha) (CD antigen CD49d)	0.690221	0.159866	2	2	0.410338	0.264875	2	2	-0.0199402	1	1	-0.0667201	1	1	-0.108517	1	1
Q5JXB9	PLOD1	Procollagen-lysine,2-oxoglutarate 5-dioxygenase 1	0.69005	0.524953	2	2	0.69423	0.426784	2	2	0.214979	1	1	0.305891	1	1	0.138403	1	1
G8JLA8	TGFBI	Transforming growth factor-beta-induced protein ig-h3	0.689403	7.51e-06	20	2	0.816225	1.59e-11	20	2	-0.104655	10	1	0.0725806	10	1	NaN	10	0
Q9Y6X5	ENPP4	Bis(5'-adenosyl)-triphosphatase ENPP4 (EC 3.6.1.29) (AP3A hydrolase) (AP3Aase) (Ectonucleotide pyrophosphatase/phosphodiesterase family member 4) (E-NPP 4) (NPP-4)	0.688846	6.32e-11	12	2	-0.947416	1.39e-11	12	2	0.102231	6	1	-0.102229	6	1	0.125541	6	1
P16402	HIST1H1D	Histone H1.3 (Histone H1c) (Histone H1s-2)	0.688809	0	320	10	0.337217	5.08e-177	320	10	0.0961902	160	5	0.0420697	160	5	0.027326	160	2
C9JY51	ANKRD44	Serine/threonine-protein phosphatase 6 regulatory ankyrin repeat subunit B (Fragment)	0.688055	1	2	2	0.919238	NaN	2	1	-0.0920264	1	1	0.41346	1	1	NaN	1	0
E9PG35	MCCC1	Methylcrotonoyl-CoA carboxylase subunit alpha, mitochondrial (Fragment)	0.68703	2.5e-22	34	2	-1.04892	2.21e-20	34	2	-0.0118444	17	1	-0.131971	17	1	0.0695593	17	1
Q96BJ8	ELMO3	Engulfment and cell motility protein 3	0.686925	0.0340856	2	2	0.464476	0.755268	2	2	0.0451587	1	1	0.0830306	1	1	-0.183574	1	1
H7C1B3	POLD2	DNA polymerase delta subunit 2 (Fragment)	0.686782	1	2	2	1.25131	0.525635	2	2	0.253491	1	1	0.487154	1	1	-0.00609545	1	1
P01623		Ig kappa chain V-III region WOL	0.686129	1.25e-98	52	10	-0.0437663	4.02e-23	52	10	0.0349259	26	5	-0.00459118	26	5	0.0260169	26	5
Q9P035	PTPLAD1	Very-long-chain (3R)-3-hydroxyacyl-[acyl-carrier protein] dehydratase 3 (EC 4.2.1.134) (3-hydroxyacyl-CoA dehydratase 3) (HACD3) (Butyrate-induced protein 1) (B-ind1) (hB-ind1) (Protein tyrosine phosphatase-like protein PTPLAD1) (Protein-tyrosine phosphatase-like A domain-containing protein 1)	0.68551	1.83e-35	46	6	-0.562875	3.66e-23	46	6	-0.0695163	23	3	0.122851	23	3	-0.0198174	23	3
Q9GZM3	POLR2J2	DNA-directed RNA polymerase II subunit RPB11-b1 (RNA polymerase II subunit B11-b1) (RPB11b1) (DNA-directed RNA polymerase II subunit J2)	0.685458	0.575368	2	2	0.900757	0.109805	2	2	0.150247	1	1	0.261401	1	1	0.129318	1	1
P30508	HLA-C	HLA class I histocompatibility antigen, Cw-12 alpha chain (MHC class I antigen Cw*12)	0.685346	2.14e-05	30	2	0.74075	1.75e-10	30	2	-0.0294374	15	1	0.180252	15	1	NaN	15	0
F5H1W7	TBC1D17	TBC1 domain family member 17	0.683426	0.103676	2	2	1.11568	0.166305	2	2	0.0738714	1	1	0.0749513	1	1	0.00739854	1	1
H7BXY7		NA	0.683426	0.103676	2	2	1.11568	0.166305	2	2	0.0738714	1	1	0.0749513	1	1	0.00739854	1	1
O14792	HS3ST1	Heparan sulfate glucosamine 3-O-sulfotransferase 1 (EC 2.8.2.23) (Heparan sulfate D-glucosaminyl 3-O-sulfotransferase 1) (3-OST-1) (Heparan sulfate 3-O-sulfotransferase 1) (h3-OST-1)	0.683426	0.103676	2	2	1.11568	0.166305	2	2	0.0738714	1	1	0.0749513	1	1	0.00739854	1	1
O60287	URB1	Nucleolar pre-ribosomal-associated protein 1 (Nucleolar protein 254 kDa) (URB1 ribosome biogenesis 1 homolog)	0.683426	0.103676	2	2	1.11568	0.166305	2	2	0.0738714	1	1	0.0749513	1	1	0.00739854	1	1
Q6XPS3	TPTE2	Phosphatidylinositol 3,4,5-trisphosphate 3-phosphatase TPTE2 (EC 3.1.3.67) (Lipid phosphatase TPIP) (TPTE and PTEN homologous inositol lipid phosphatase)	0.683426	0.103676	2	2	1.11568	0.166305	2	2	0.0738714	1	1	0.0749513	1	1	0.00739854	1	1
Q92802	N4BP2L2	NEDD4-binding protein 2-like 2 (Phosphonoformate immuno-associated protein 5)	0.683426	0.103676	2	2	1.11568	0.166305	2	2	0.0738714	1	1	0.0749513	1	1	0.00739854	1	1
H3BRN6	ZC3H18	Zinc finger CCCH domain-containing protein 18 (Fragment)	0.683352	0.331264	2	2	0.823202	0.272066	2	2	0.0547414	1	1	0.119726	1	1	-0.0386233	1	1
Q9NUQ6	SPATS2L	SPATS2-like protein (DNA polymerase-transactivated protein 6) (Stress granule and nucleolar protein) (SGNP)	0.682591	1	2	2	0.393953	0.23915	2	2	-0.0286533	1	1	0.385741	1	1	0.0755598	1	1
H3BPL6	SULT1A3	Sulfotransferase 1A3/1A4 (Fragment)	0.682284	0.00369571	6	2	0.986938	0.00031316	6	2	-0.0170197	3	1	0.0828931	3	1	0.0746758	3	1
Q3KQZ1	SLC25A35	Solute carrier family 25 member 35	0.681362	0.729843	2	2	-0.509933	0.386536	2	2	-0.233822	1	1	0.0788912	1	1	-0.171574	1	1
C9JW67	SPATS2L	SPATS2-like protein (Fragment)	0.679515	0.498978	2	2	-0.370245	0.185469	2	2	-0.00735797	1	1	0.117701	1	1	0.0419881	1	1
Q9HC16	APOBEC3G	DNA dC->dU-editing enzyme APOBEC-3G (EC 3.5.4.14) (APOBEC-related cytidine deaminase) (APOBEC-related protein) (ARCD) (APOBEC-related protein 9) (ARP-9) (CEM-15) (CEM15) (Deoxycytidine deaminase) (A3G)	0.679074	1	4	4	1.01244	1	4	4	-0.0137303	2	2	0.457825	2	2	-0.00927288	2	2
E9PC85	LRRK2	Leucine-rich repeat serine/threonine-protein kinase 2	0.678444	1	2	2	1.49934	0.490564	2	2	-0.125785	1	1	0.593268	1	1	0.305758	1	1
B4DH53	MAP1S	MAP1S light chain (cDNA FLJ55328, highly similar to Homo sapiens BPY2 interacting protein 1 (BPY2IP1), mRNA)	0.678399	2.63e-07	8	2	0.172229	7.06e-05	8	2	-0.192795	4	1	-0.0351036	4	1	-0.282672	4	1
P09105	HBQ1	Hemoglobin subunit theta-1 (Hemoglobin theta-1 chain) (Theta-1-globin)	0.676985	0.751573	2	2	-0.435362	0.0464309	2	2	-0.0962562	1	1	0.167873	1	1	-0.0278197	1	1
Q8N954	GPATCH11	G patch domain-containing protein 11 (Coiled-coil domain-containing protein 75)	0.67671	0.302739	2	2	0.724908	0.329278	2	2	0.0312646	1	1	0.128087	1	1	-0.0282663	1	1
K7EIP0	ACP5	Tartrate-resistant acid phosphatase type 5 (Fragment)	0.676271	2e-06	8	2	1.07523	1.41e-08	8	1	0.0429904	4	1	0.115888	4	1	NaN	4	0
P14902	IDO1	Indoleamine 2,3-dioxygenase 1 (IDO-1) (EC 1.13.11.52) (Indoleamine-pyrrole 2,3-dioxygenase)	0.676168	0.66496	30	2	1.90205	3.39e-15	30	2	-0.206278	15	1	0.906076	15	1	-0.0198906	15	1
Q9H173	SIL1	Nucleotide exchange factor SIL1 (BiP-associated protein) (BAP)	0.675251	3.79e-05	8	2	-0.414099	0.0155547	8	2	-0.0470201	4	1	0.0794529	4	1	0.174168	4	1
H0Y6P3	MNDA	Myeloid cell nuclear differentiation antigen (Fragment)	0.674739	0.23504	2	2	0.792593	0.17841	2	2	-0.0237392	1	1	0.0268139	1	1	0.0790292	1	1
Q9Y5Y6	ST14	Suppressor of tumorigenicity 14 protein (EC 3.4.21.109) (Matriptase) (Membrane-type serine protease 1) (MT-SP1) (Prostamin) (Serine protease 14) (Serine protease TADG-15) (Tumor-associated differentially-expressed gene 15 protein)	0.674557	0.000135167	4	4	0.206899	1	4	4	0.171353	2	2	0.148931	2	2	0.180157	2	2
F2Z2W6	HMGN1	Non-histone chromosomal protein HMG-14	0.674103	1	2	2	1.20129	1	2	2	0.47487	1	1	0.0126486	1	1	-0.254262	1	1
Q9Y3U8	RPL36	60S ribosomal protein L36	0.673874	9.83e-21	20	6	-0.157084	6.93e-17	20	6	0.013814	10	3	-0.00230026	10	3	0.0189483	10	3
Q4KWH8	PLCH1	1-phosphatidylinositol 4,5-bisphosphate phosphodiesterase eta-1 (EC 3.1.4.11) (Phosphoinositide phospholipase C-eta-1) (Phospholipase C-eta-1) (PLC-eta-1) (Phospholipase C-like protein 3) (PLC-L3)	0.673208	1.78e-24	18	6	-0.152569	9.15e-21	18	4	0.0420263	9	3	-0.0115401	9	3	0.00473955	9	3
Q9UI36	DACH1	Dachshund homolog 1 (Dach1)	0.672571	0.262818	2	2	0.671972	0.519205	2	2	0.00641784	1	1	0.107421	1	1	0.171058	1	1
B7Z7P0	UBE4A	Ubiquitin conjugation factor E4 A (cDNA FLJ51394, highly similar to Ubiquitin conjugation factor E4 A)	0.672557	3.02e-11	10	2	0.154646	0.892676	10	2	0.130197	5	1	0.153027	5	1	0.0732671	5	1
Q29865	HLA-C	HLA class I histocompatibility antigen, Cw-18 alpha chain (MHC class I antigen Cw*18)	0.672472	0.00330182	30	2	0.89877	3.46e-12	30	2	-0.0275746	15	1	0.351644	15	1	NaN	15	0
H0Y362	SLC30A7	Zinc transporter 7 (Fragment)	0.672166	0.0490886	4	2	0.161093	0.840029	4	4	0.0564638	2	2	0.235471	2	1	-0.0660446	2	2
Q10570	CPSF1	Cleavage and polyadenylation specificity factor subunit 1 (Cleavage and polyadenylation specificity factor 160 kDa subunit) (CPSF 160 kDa subunit)	0.671755	3.44e-48	24	8	0.616731	3.63e-41	24	7	0.00843282	12	4	0.037478	12	4	-0.00249548	12	3
Q9H6U6	BCAS3	Breast carcinoma-amplified sequence 3 (GAOB1)	0.671635	0.0305063	2	2	0.63189	0.179097	2	2	0.0661166	1	1	0.102726	1	1	0.0178326	1	1
Q13751	LAMB3	Laminin subunit beta-3 (Epiligrin subunit bata) (Kalinin B1 chain) (Kalinin subunit beta) (Laminin B1k chain) (Laminin-5 subunit beta) (Nicein subunit beta)	0.670438	3.95e-15	14	4	0.61855	1.19e-15	14	4	-0.164827	7	2	0.0411081	7	2	-0.0774193	7	2
Q9H7N4	SCAF1	Splicing factor, arginine/serine-rich 19 (SR-related and CTD-associated factor 1) (SR-related-CTD-associated factor) (SCAF) (Serine arginine-rich pre-mRNA splicing factor SR-A1) (SR-A1)	0.667926	0.000172834	10	9	0.0338625	1	10	10	-0.289252	5	5	0.045905	5	4	-0.0637852	5	5
E9PEV4	APOE	Apolipoprotein E (Fragment)	0.667693	0.196923	2	2	0.39877	0.0490085	2	2	-0.0162509	1	1	-0.0842349	1	1	-0.0366397	1	1
Q8WVV9	HNRPLL	Heterogeneous nuclear ribonucleoprotein L-like (hnRNPLL) (Stromal RNA-regulating factor)	0.667398	0.653653	6	6	0.804846	0.0251875	6	6	-0.270422	3	3	0.422507	3	3	-0.0259301	3	3
A2A2D0	STMN1	Stathmin (Fragment)	0.666412	7.91e-27	18	8	0.964504	1.93e-25	18	8	0.0130469	9	4	0.0331628	9	4	0.0275774	9	4
Q9NY15	STAB1	Stabilin-1 (Fasciclin, EGF-like, laminin-type EGF-like and link domain-containing scavenger receptor 1) (FEEL-1) (MS-1 antigen)	0.665989	0.474171	2	2	-0.0566927	0.196425	2	2	0.378585	1	1	0.296745	1	1	0.39047	1	1
P51606	RENBP	N-acylglucosamine 2-epimerase (AGE) (EC 5.1.3.8) (GlcNAc 2-epimerase) (N-acetyl-D-glucosamine 2-epimerase) (Renin-binding protein) (RnBP)	0.665202	0.0190285	4	2	0.00266976	1	4	2	0.0550372	2	1	-0.0226077	2	1	-0.0223763	2	1
E9PQA1	C11orf58	Protein C11orf58	0.665197	0.272541	2	2	1.28332	NaN	2	1	-0.032867	1	1	0.023591	1	1	NaN	1	0
H0YNN5	LACTB	Serine beta-lactamase-like protein LACTB, mitochondrial (Fragment)	0.664697	0.00268997	6	2	1.23309	1.5e-06	6	2	-0.0249677	3	1	0.13974	3	1	0.0396485	3	1
Q30KQ2	DEFB130; DEFB130L	Beta-defensin 130 (Beta-defensin 30) (DEFB-30) (Defensin, beta 130)	0.662243	0.748667	2	2	1.64467	NaN	2	1	-1.80846	1	1	-0.985633	1	1	NaN	1	0
F5H5W6	DDX58	Probable ATP-dependent RNA helicase DDX58	0.661532	0.0369545	4	4	0.915381	0.083298	4	4	-0.0417202	2	2	0.0737974	2	2	0.0682663	2	2
P0C7X5	ZNF806	Zinc finger protein 806	0.661416	0.0909303	6	6	-0.27379	1	6	6	0.0656823	3	3	0.105665	3	3	0.00797924	3	3
Q5VXM9	RPF2	Ribosome production factor 2 homolog (Fragment)	0.66126	2.56e-35	18	4	0.901449	1.59e-27	18	4	0.00570086	9	2	0.150541	9	2	-0.0165427	9	2
G3V2M6	STAT2	Signal transducer and activator of transcription 2	0.66119	0.00805192	8	2	1.19899	3.43e-07	8	2	0.0307366	4	1	0.473332	4	1	-0.00559981	4	1
Q96JM3	CHAMP1	Chromosome alignment-maintaining phosphoprotein 1 (Zinc finger protein 828)	0.660882	0.0900823	2	2	1.72648	0.111046	2	2	0.137502	1	1	0.132065	1	1	0.0741788	1	1
E7ETN8	GBP5	Guanylate-binding protein 5 (Fragment)	0.660638	1	6	2	1.3975	0.00350959	6	2	0.00695391	3	1	0.914303	3	1	-0.0427512	3	1
H7C3C8	NBEAL1	Neurobeachin-like protein 1 (Fragment)	0.660249	0.422784	2	2	-0.225014	0.229037	2	2	0.00560325	1	1	-0.103952	1	1	0.0334518	1	1
Q658P3	STEAP3	Metalloreductase STEAP3 (EC 1.16.1.-) (Dudulin-2) (Six-transmembrane epithelial antigen of prostate 3) (Tumor suppressor-activated pathway protein 6) (hTSAP6) (pHyde) (hpHyde)	0.659325	0.648678	2	2	-1.2255	0.0987163	2	2	-0.0585165	1	1	-0.299811	1	1	-0.106565	1	1
Q02539	HIST1H1A	Histone H1.1 (Histone H1a)	0.658579	6.97e-72	86	10	0.653451	2.36e-70	86	10	0.0499024	43	5	0.0851054	43	5	0.0290243	43	4
D6RAL1	GFM2	Ribosome-releasing factor 2, mitochondrial (Fragment)	0.657916	1.65e-34	18	4	0.273759	2.53e-18	18	4	0.109128	9	2	0.114128	9	2	0.171919	9	2
Q86WU2	LDHD	Probable D-lactate dehydrogenase, mitochondrial (DLD) (Lactate dehydrogenase D) (EC 1.1.2.4)	0.65772	1.1e-38	26	12	-1.18442	3.71e-61	26	12	-0.100053	13	6	-0.178223	13	6	-0.0375903	13	6
A8MYE6	ITGB2	Integrin beta	0.657275	0.0399609	2	2	0.479009	0.327245	2	2	-0.00284419	1	1	-0.0308458	1	1	-0.0471032	1	1
H7C2J3	RMDN2	Regulator of microtubule dynamics protein 2 (Fragment)	0.656974	7.09e-17	12	4	-0.386952	1.41e-16	12	4	-0.0677064	6	2	0.0880952	6	2	-0.0633422	6	2
Q9BZD2	SLC29A3	Equilibrative nucleoside transporter 3 (hENT3) (Solute carrier family 29 member 3)	0.656796	0.802198	2	2	0.398749	0.256485	2	2	-0.0256447	1	1	0.223778	1	1	-0.0169573	1	1
C9JQV0	C7orf50	Uncharacterized protein C7orf50 (Fragment)	0.654421	0.0459892	4	2	0.471079	0.00237865	4	2	-0.0814797	2	1	-0.108156	2	1	0.0518235	2	1
P35659	DEK	Protein DEK	0.654242	0.00250575	10	2	1.12746	7.35e-07	10	2	-0.0214595	5	1	0.314347	5	1	0.0507347	5	1
C9JIU5	TRIM22	E3 ubiquitin-protein ligase TRIM22 (Fragment)	0.652902	NaN	2	1	1.60261	0.094595	2	2	-0.0788793	1	1	NaN	1	0	-0.0863117	1	1
Q96C23	GALM	Aldose 1-epimerase (EC 5.1.3.3) (Galactose mutarotase)	0.652739	1.23e-26	14	6	0.0863567	0.00296574	14	6	-0.0145196	7	3	0.0028119	7	3	0.0109154	7	3
Q8N201	INTS1	Integrator complex subunit 1 (Int1)	0.652497	0.155779	4	4	0.506907	0.573394	4	4	0.0392714	2	2	0.0323973	2	2	-0.0382253	2	2
P55081	MFAP1	Microfibrillar-associated protein 1	0.652411	6.05e-21	18	4	1.40515	7.22e-30	18	4	-0.0355281	9	2	0.299057	9	2	0.0433202	9	2
Q02809	PLOD1	Procollagen-lysine,2-oxoglutarate 5-dioxygenase 1 (EC 1.14.11.4) (Lysyl hydroxylase 1) (LH1)	0.65219	7.17e-22	14	4	1.81794	1.4e-31	14	4	0.0326969	7	2	0.123068	7	2	0.112952	7	2
D6RDB1	SMIM14	Small integral membrane protein 14	0.651944	0.161733	2	2	0.591286	0.186696	2	2	0.0510012	1	1	0.091464	1	1	0.0703889	1	1
Q6GYQ0	RALGAPA1	Ral GTPase-activating protein subunit alpha-1 (GAP-related-interacting partner to E12) (GRIPE) (GTPase-activating Rap/Ran-GAP domain-like 1) (Tuberin-like protein 1) (p240)	0.651944	0.161733	2	2	0.591286	0.186696	2	2	0.0510012	1	1	0.091464	1	1	0.0703889	1	1
E9PQQ8	AK5	Adenylate kinase isoenzyme 5 (Fragment)	0.651567	1.08e-14	14	4	-2.28398	3.73e-24	14	4	0.0968663	7	2	-0.577561	7	2	0.107013	7	2
H3BRW3	GFER	FAD-linked sulfhydryl oxidase ALR	0.651433	0.676848	4	4	0.110991	1	4	4	-0.183277	2	2	0.20962	2	2	0.0730122	2	2
K7ENY5	LSM7	U6 snRNA-associated Sm-like protein LSm7	0.650966	0.471183	2	2	0.611545	0.243723	2	2	0.101181	1	1	0.191714	1	1	0.0661134	1	1
Q8N5C6	SRBD1	S1 RNA-binding domain-containing protein 1	0.650698	0.386941	2	2	-0.0882825	1	2	2	0.151584	1	1	0.0343215	1	1	-0.0237027	1	1
Q9NXW2	DNAJB12	DnaJ homolog subfamily B member 12	0.650089	0.669318	2	2	0.247811	0.0398429	2	2	-0.0527341	1	1	0.163445	1	1	0.0129404	1	1
O75475	PSIP1	PC4 and SFRS1-interacting protein (CLL-associated antigen KW-7) (Dense fine speckles 70 kDa protein) (DFS 70) (Lens epithelium-derived growth factor) (Transcriptional coactivator p75/p52)	0.649391	0.00532475	10	2	0.382479	0.00161456	10	2	0.130066	5	1	-0.104805	5	1	NaN	5	0
E9PIT7		NA	0.648461	0.0180757	26	2	0.800095	3.03e-09	26	2	-0.0294901	13	1	0.381161	13	1	NaN	13	0
O43172	PRPF4	U4/U6 small nuclear ribonucleoprotein Prp4 (PRP4 homolog) (hPrp4) (U4/U6 snRNP 60 kDa protein) (WD splicing factor Prp4)	0.648435	4.55e-43	30	8	0.673832	2.11e-44	30	8	-0.0103555	15	4	0.331493	15	4	0.0010711	15	4
P07686	HEXB	Beta-hexosaminidase subunit beta (EC 3.2.1.52) (Beta-N-acetylhexosaminidase subunit beta) (Hexosaminidase subunit B) (Cervical cancer proto-oncogene 7 protein) (HCC-7) (N-acetyl-beta-glucosaminidase subunit beta) [Cleaved into: Beta-hexosaminidase subunit beta chain B; Beta-hexosaminidase subunit beta chain A]	0.648258	1.64e-69	62	8	0.047711	0.0181858	62	8	0.019674	31	4	0.0696799	31	4	0.0049187	31	1
E9PCV0	GUSB	Beta-glucuronidase	0.648098	2.35e-12	16	4	0.346807	8.35e-23	16	4	0.0493442	8	2	0.00132699	8	2	-0.0342894	8	2
H3BV07	TBC1D24	TBC1 domain family member 24 (Fragment)	0.648083	1	2	2	-1.06257	0.259976	2	2	0.33663	1	1	-0.413737	1	1	0.169978	1	1
H7C2V1	PLOD3	Procollagen-lysine,2-oxoglutarate 5-dioxygenase 3 (Fragment)	0.648041	6.48e-07	14	6	0.65737	2.08e-11	14	6	-0.0597819	7	3	0.37113	7	3	-0.0580566	7	3
B4DW75	EFEMP1	EGF-containing fibulin-like extracellular matrix protein 1 (cDNA FLJ53670, highly similar to EGF-containing fibulin-like extracellularmatrix protein 1)	0.647566	6.49e-05	6	2	1.6674	3.41e-05	6	2	-0.0586464	3	1	-0.0239732	3	1	-0.0215074	3	1
H0YDJ3	PRPF4B	Serine/threonine-protein kinase PRP4 homolog (Fragment)	0.647432	3.21e-05	6	2	0.119346	1	6	2	0.120895	3	1	0.184803	3	1	0.000958098	3	1
E7ETT4	PCCB	Propionyl-CoA carboxylase beta chain, mitochondrial	0.646827	5.19e-07	18	2	-0.971188	3.44e-19	18	2	0.0113321	9	1	-0.124079	9	1	0.0519943	9	1
Q8TBX8	PIP4K2C	Phosphatidylinositol 5-phosphate 4-kinase type-2 gamma (EC 2.7.1.149) (Phosphatidylinositol 5-phosphate 4-kinase type II gamma) (PI(5)P 4-kinase type II gamma) (PIP4KII-gamma)	0.644851	0.00177968	8	2	0.120335	1	8	2	0.0160965	4	1	0.0871581	4	1	0.0894635	4	1
Q8WY41	NANOS1	Nanos homolog 1 (NOS-1) (EC_Rep1a)	0.64485	1	2	2	0.638155	0.436756	2	2	-0.0497828	1	1	0.66356	1	1	0.106215	1	1
J3QLE5	SNRPN	Small nuclear ribonucleoprotein-associated protein N (Fragment)	0.643957	1.92e-96	54	14	0.347164	7.77e-53	54	14	0.0326525	27	7	0.0951773	27	7	0.0291668	27	7
Q9H307	PNN	Pinin (140 kDa nuclear and cell adhesion-related phosphoprotein) (Desmosome-associated protein) (Domain-rich serine protein) (DRS protein) (DRSP) (Melanoma metastasis clone A protein) (Nuclear protein SDK3) (SR-like protein)	0.643939	0.0519319	8	2	0.899926	0.0438153	8	2	-0.431144	4	1	0.242355	4	1	0.368001	4	1
P30460	HLA-B	HLA class I histocompatibility antigen, B-8 alpha chain (MHC class I antigen B*8)	0.643486	0.00963576	44	2	1.17951	3.25e-20	44	2	-0.0378953	22	1	0.515279	22	1	NaN	22	0
Q9Y4Z0	LSM4	U6 snRNA-associated Sm-like protein LSm4 (Glycine-rich protein) (GRP)	0.642914	0.250691	6	6	0.306141	0.849475	6	6	0.132984	3	3	0.236427	3	3	0.0773974	3	3
C9JW34	RFC4	Replication factor C subunit 4 (Fragment)	0.642557	0.178848	2	2	1.40461	0.0161224	2	2	0.0337846	1	1	0.0546464	1	1	0.0580299	1	1
Q05315	CLC	Eosinophil lysophospholipase (EC 3.1.1.5) (Charcot-Leyden crystal protein) (CLC) (Galectin-10) (Gal-10) (Lysolecithin acylhydrolase)	0.642359	4.99e-73	52	12	-0.833218	2.48e-76	52	12	0.0612071	26	6	-0.0197007	26	5	0.0171224	26	6
Q96P48	ARAP1	Arf-GAP with Rho-GAP domain, ANK repeat and PH domain-containing protein 1 (Centaurin-delta-2) (Cnt-d2)	0.642155	0.204778	2	2	0.772309	0.639345	2	2	-0.0368543	1	1	-0.00308604	1	1	-0.36716	1	1
H3BRL9	NTHL1	Endonuclease III-like protein 1 (Fragment)	0.642034	0.000553031	10	10	0.624949	0.0358746	10	10	0.0387132	5	5	0.0488588	5	5	-0.0155323	5	5
Q9BSH4	TACO1	Translational activator of cytochrome c oxidase 1 (Coiled-coil domain-containing protein 44) (Translational activator of mitochondrially-encoded cytochrome c oxidase I)	0.639934	1	2	2	-0.511253	1	2	2	-0.892951	1	1	0.504827	1	1	-0.284539	1	1
K7EKY9	PKN1	Serine/threonine-protein kinase N1 (Fragment)	0.639464	1	2	2	0.454308	0.311177	2	2	0.0775418	1	1	0.387111	1	1	0.0801531	1	1
I3L405	MPDU1	Mannose-P-dolichol utilization defect 1 protein (Fragment)	0.63789	1.98e-09	8	2	-1.01969	1.24e-10	8	2	0.0321486	4	1	0.136419	4	1	0.0102806	4	1
P20292	ALOX5AP	Arachidonate 5-lipoxygenase-activating protein (FLAP) (MK-886-binding protein)	0.637754	0.229608	4	2	1.07297	0.000415733	4	2	0.163752	2	1	0.363507	2	1	-0.0587321	2	1
B5MC98	PREB	Prolactin regulatory element-binding protein	0.635797	2.18e-09	6	1	-0.245622	0.000471466	6	2	-0.0121511	3	1	0.011572	3	1	0.0209177	3	1
A6NFI3	ZNF316	Zinc finger protein 316	0.635751	0.202105	4	4	1.10418	0.0262316	4	4	-0.155603	2	2	0.26923	2	2	0.0184354	2	2
J3KPV4	MCM4	DNA replication licensing factor MCM4	0.635551	6.23e-33	34	6	1.5724	6.89e-35	34	6	-0.0156761	17	3	0.0760692	17	3	0.0789293	17	3
P13284	IFI30	Gamma-interferon-inducible lysosomal thiol reductase (EC 1.8.-.-) (Gamma-interferon-inducible protein IP-30) (Legumaturain)	0.634935	1.54e-65	50	11	0.764044	1.42e-109	50	12	0.214866	25	6	0.0105003	25	5	0.0208984	25	6
Q9Y231	FUT9	Alpha-(1,3)-fucosyltransferase (EC 2.4.1.-) (Fucosyltransferase 9) (Fucosyltransferase IX) (Fuc-TIX) (FucT-IX) (Galactoside 3-L-fucosyltransferase)	0.634904	0.019531	2	2	0.316916	0.437535	2	2	0.147337	1	1	0.180687	1	1	0.104185	1	1
E7EV59	ATP6V1C1	V-type proton ATPase subunit C 1	0.63471	9.83e-05	6	2	0.371115	0.000119298	6	2	-0.0347257	3	1	0.0784373	3	1	-0.0346072	3	1
O15037	KHNYN	Protein KHNYN (KH and NYN domain-containing protein)	0.633373	0.226462	2	2	1.0188	0.338614	2	2	0.0981527	1	1	0.0748239	1	1	0.244988	1	1
G3V451	SDR39U1	Epimerase family protein SDR39U1 (Fragment)	0.632283	0.00558813	6	2	-1.09281	7.15e-07	6	2	0.0145759	3	1	-0.327822	3	1	-0.215943	3	1
Q0VDF9	HSPA14	Heat shock 70 kDa protein 14 (HSP70-like protein 1) (Heat shock protein HSP60)	0.631923	0.755237	4	4	1.29194	0.0624099	4	4	0.00324004	2	2	0.113386	2	2	0.0681338	2	2
Q2M2I3	FAM83E	Protein FAM83E	0.629838	0.464182	2	2	0.483181	0.17824	2	2	-0.017161	1	1	-0.142735	1	1	-0.0594851	1	1
Q31612	HLA-B	HLA class I histocompatibility antigen, B-73 alpha chain (MHC class I antigen B*73)	0.629183	0.0031709	22	1	1.38396	4.63e-09	22	1	-0.0823065	11	1	-0.103308	11	1	NaN	11	0
Q8NE86	MCU	Calcium uniporter protein, mitochondrial (Coiled-coil domain-containing protein 109A)	0.628795	6.9e-114	50	12	0.0377449	1.51e-42	50	12	0.0982651	25	6	0.100952	25	6	0.243747	25	6
H0YJK8	GPX2	Glutathione peroxidase 2 (Fragment)	0.628706	3.37e-55	22	8	-1.30108	5.04e-44	22	8	-0.00175722	11	4	-0.0850283	11	4	0.0184239	11	4
E9PAW1	SF3A1	Splicing factor 3A subunit 1	0.627488	1.16e-39	32	8	0.911783	1.32e-54	32	8	0.031165	16	4	0.0882021	16	4	-0.0103051	16	3
Q460N5	PARP14	Poly [ADP-ribose] polymerase 14 (PARP-14) (EC 2.4.2.30) (ADP-ribosyltransferase diphtheria toxin-like 8) (ARTD8) (B aggressive lymphoma protein 2)	0.627416	0.810615	14	2	1.32706	2.19e-07	14	2	-0.0263688	7	1	0.676661	7	1	0.0448579	7	1
Q0VD83	APOBR	Apolipoprotein B receptor (Apolipoprotein B-100 receptor) (Apolipoprotein B-48 receptor) (Apolipoprotein B48 receptor) (apoB-48R)	0.627344	0.0531858	4	4	0.895725	0.116892	4	4	-0.0271131	2	2	-0.0628896	2	2	-0.0812869	2	2
Q13445	TMED1	Transmembrane emp24 domain-containing protein 1 (Interleukin-1 receptor-like 1 ligand) (Putative T1/ST2 receptor-binding protein) (p24 family protein gamma-1) (Tp24) (p24gamma1)	0.627008	0.000238649	8	2	-0.277576	4.01e-07	8	2	0.00198482	4	1	0.43976	4	1	-0.0159121	4	1
P07948	LYN	Tyrosine-protein kinase Lyn (EC 2.7.10.2) (Lck/Yes-related novel protein tyrosine kinase) (V-yes-1 Yamaguchi sarcoma viral related oncogene homolog) (p53Lyn) (p56Lyn)	0.626886	4.67e-08	8	4	0.359271	0.00538584	8	4	-0.00340313	4	2	-0.0223823	4	2	0.0746246	4	2
Q9H0V1	TMEM168	Transmembrane protein 168	0.626658	0.171995	2	2	0.82532	0.138128	2	2	0.0477625	1	1	0.0647009	1	1	0.0142505	1	1
H0YBN5	KIAA1429	Protein virilizer homolog (Fragment)	0.626246	0.265587	2	2	0.649632	0.102088	2	2	0.00640226	1	1	0.0520022	1	1	0.0497609	1	1
Q8IWP9	CCDC28A	Coiled-coil domain-containing protein 28A (CCRL1AP)	0.626222	1	2	2	-0.00202228	1	2	2	-0.189917	1	1	0.226367	1	1	-0.053143	1	1
P82930	MRPS34	28S ribosomal protein S34, mitochondrial (MRP-S34) (S34mt)	0.626035	3.71e-22	18	4	-0.495462	1.19e-19	18	4	-0.0218449	9	2	0.0400975	9	2	0.0946315	9	2
C9JP01	RFT1	Protein RFT1 homolog (Fragment)	0.625185	0.0826942	2	2	0.0559185	0.949205	2	2	-0.0346912	1	1	0.00220609	1	1	-0.0201716	1	1
G3V1S6	GALNT2	Polypeptide N-acetylgalactosaminyltransferase 2 soluble form (UDP-N-acetyl-alpha-D-galactosamine:polypeptide N-acetylgalactosaminyltransferase 2 (GalNAc-T2), isoform CRA_b)	0.624202	1.19e-46	26	8	0.59125	2.44e-30	26	8	0.118339	13	4	-0.023192	13	4	-0.0236748	13	4
Q5VT94	GHITM	Growth hormone-inducible transmembrane protein	0.62352	5.33e-55	34	12	-1.08595	1.94e-72	34	12	0.00628117	17	6	-0.0206624	17	6	-0.0149329	17	6
O60306	AQR	Intron-binding protein aquarius (Intron-binding protein of 160 kDa) (IBP160)	0.623466	0.0284694	2	2	0.758566	0.211574	2	2	0.0258815	1	1	0.0336896	1	1	0.0705078	1	1
P49910	ZNF165	Zinc finger protein 165 (Cancer/testis antigen 53) (CT53) (LD65) (Zinc finger and SCAN domain-containing protein 7)	0.621342	1	2	2	0.18901	1	2	2	-0.851201	1	1	0.488131	1	1	0.480472	1	1
P50416	CPT1A	Carnitine O-palmitoyltransferase 1, liver isoform (CPT1-L) (EC 2.3.1.21) (Carnitine O-palmitoyltransferase I, liver isoform) (CPT I) (CPTI-L) (Carnitine palmitoyltransferase 1A)	0.620602	3.18e-137	70	14	-0.561232	1.74e-127	70	14	0.031993	35	7	-0.0314435	35	7	0.0207872	35	7
P17844	DDX5	Probable ATP-dependent RNA helicase DDX5 (EC 3.6.4.13) (DEAD box protein 5) (RNA helicase p68)	0.62039	1.7e-08	30	2	0.777063	1.23e-15	30	2	0.0345177	15	1	0.267272	15	1	-0.0226774	15	1
F5H5F3	ATP6V0A2	V-type proton ATPase 116 kDa subunit a isoform 2 (Fragment)	0.619912	0.000231641	4	4	-0.562224	0.000537518	4	4	0.0236735	2	2	0.0387048	2	2	0.0501484	2	2
F5H4N4	PXMP2	Peroxisomal membrane protein 2	0.619878	0.156743	10	10	-1.52445	0.126919	10	10	-0.015779	5	5	-0.119488	5	5	-0.0720852	5	5
Q8IY95	TMEM192	Transmembrane protein 192	0.619764	0.628821	2	2	0.439125	0.152569	2	2	0.122045	1	1	-0.0714321	1	1	0.0692849	1	1
B4DWZ5	SLC25A20	Mitochondrial carnitine/acylcarnitine carrier protein (cDNA FLJ53016, highly similar to Mitochondrial carnitine/acylcarnitine carrier protein)	0.619257	5.49e-09	20	2	-1.21271	2.07e-25	20	2	0.137214	10	1	-0.0486606	10	1	0.0763827	10	1
H0YBY8	ENTPD4	Ectonucleoside triphosphate diphosphohydrolase 4 (Fragment)	0.618767	1	2	2	0.144854	0.536512	2	2	-0.49509	1	1	0.31134	1	1	-0.712287	1	1
Q96ED9	HOOK2	Protein Hook homolog 2 (h-hook2) (hHK2)	0.618488	0.810615	2	2	0.325111	0.137592	2	2	0.179526	1	1	-0.0184706	1	1	0.189116	1	1
F5GZU3	SAFB	Scaffold attachment factor B1	0.617604	7.21e-29	22	6	0.877031	2.63e-32	22	6	0.0130619	11	3	0.0538599	11	3	-0.0770767	11	3
D6RD17	IGJ	Immunoglobulin J chain (Fragment)	0.617414	0.000154838	10	2	-0.554933	0.000166584	10	2	0.0343566	5	1	-0.0704943	5	1	-0.0457865	5	1
Q29940	HLA-B	HLA class I histocompatibility antigen, B-59 alpha chain (MHC class I antigen B*59)	0.617352	1.01e-200	142	12	0.0440198	4.47e-11	142	11	0.00546255	71	6	0.109481	71	6	-0.00894606	71	3
Q9NQR4	NIT2	Omega-amidase NIT2 (EC 3.5.1.3) (Nitrilase homolog 2)	0.617351	0.152756	6	2	0.0454057	1	6	2	-0.1523	3	1	0.594427	3	1	-0.0398761	3	1
B4DIX5	TRPM4	Transient receptor potential cation channel subfamily M member 4 (cDNA FLJ61284, highly similar to Homo sapiens transient receptor potential cation channel, subfamily M, member 4 (TRPM4), mRNA)	0.616832	0.0388446	4	2	0.67422	0.0124228	4	2	-0.218626	2	1	0.556706	2	1	-0.00173275	2	1
C9JPR2		NA	0.616436	0.0164454	10	2	-0.189687	0.000724265	10	2	0.12655	5	1	0.286703	5	1	0.368081	5	1
H0YDP7	MRPL49	39S ribosomal protein L49, mitochondrial (Fragment)	0.616132	0.062149	2	2	-0.957136	0.186093	2	2	-0.0655194	1	1	-0.0732607	1	1	0.0320221	1	1
C9JP16	CRTAP	Cartilage-associated protein	0.615999	2e-05	10	2	0.829228	0.000119124	10	2	0.0170571	5	1	0.129821	5	1	-0.00391173	5	1
Q9NNW7	TXNRD2	Thioredoxin reductase 2, mitochondrial (EC 1.8.1.9) (Selenoprotein Z) (SelZ) (TR-beta) (Thioredoxin reductase TR3)	0.61549	0.00223866	8	2	-1.55531	4.28e-06	8	2	-0.0583772	4	1	-0.110482	4	1	-0.0636279	4	1
P55899	FCGRT	IgG receptor FcRn large subunit p51 (FcRn) (IgG Fc fragment receptor transporter alpha chain) (Neonatal Fc receptor)	0.615	2.92e-32	18	6	0.432642	4.17e-08	18	6	-0.0695513	9	3	0.0938146	9	3	0.00712552	9	3
P05164	MPO	Myeloperoxidase (MPO) (EC 1.11.2.2) [Cleaved into: Myeloperoxidase; 89 kDa myeloperoxidase; 84 kDa myeloperoxidase; Myeloperoxidase light chain; Myeloperoxidase heavy chain]	0.614768	0	336	14	0.0782801	5.2e-34	336	14	0.0257985	168	7	0.0796128	168	6	0.0168412	168	4
Q8N4T8	CBR4	Carbonyl reductase family member 4 (EC 1.-.-.-) (3-oxoacyl-[acyl-carrier-protein] reductase) (EC 1.1.1.-) (Quinone reductase CBR4)	0.614285	0.147443	6	2	-0.510233	0.104504	6	2	-0.139106	3	1	0.291405	3	1	-0.00633476	3	1
F6XY72	NME2	Nucleoside diphosphate kinase (EC 2.7.4.6)	0.613626	9.03e-48	68	2	0.288455	1.77e-09	68	2	0.0435985	34	1	0.04346	34	1	-0.00741965	34	1
B1AHD1	NHP2L1	NHP2-like protein 1	0.613098	1	2	2	0.674292	0.947252	2	2	-0.440894	1	1	0.160415	1	1	0.0685635	1	1
F2Z2Q9	ACP1	Low molecular weight phosphotyrosine protein phosphatase	0.612984	0.732217	4	4	-0.128634	1	4	4	0.0463563	2	2	0.0130045	2	2	-0.00452628	2	2
Q9Y2Q0	ATP8A1	Probable phospholipid-transporting ATPase IA (EC 3.6.3.1) (ATPase class I type 8A member 1) (Chromaffin granule ATPase II)	0.612283	0.013588	10	10	-1.16433	0.0009628	10	10	-0.0103863	5	5	-0.0276145	5	5	0.0660741	5	5
O95881	TXNDC12	Thioredoxin domain-containing protein 12 (EC 1.8.4.2) (Endoplasmic reticulum resident protein 18) (ER protein 18) (ERp18) (Endoplasmic reticulum resident protein 19) (ER protein 19) (ERp19) (Thioredoxin-like protein p19) (hTLP19)	0.610636	1.84e-47	24	8	0.0197123	5.04e-06	24	8	0.0205528	12	4	-0.0618781	12	4	-0.0375211	12	4
Q6KC79	NIPBL	Nipped-B-like protein (Delangin) (SCC2 homolog)	0.61041	3.86e-05	12	2	0.185469	0.0130115	12	2	-0.120467	6	1	0.0179017	6	1	-0.10143	6	1
Q7Z4W1	DCXR	L-xylulose reductase (XR) (EC 1.1.1.10) (Carbonyl reductase II) (Dicarbonyl/L-xylulose reductase) (Kidney dicarbonyl reductase) (kiDCR) (Sperm surface protein P34H)	0.609746	1.78e-07	30	2	-0.932919	1.12e-34	30	2	-0.056528	15	1	0.0150113	15	1	0.00743772	15	1
Q8WVQ1	CANT1	Soluble calcium-activated nucleotidase 1 (SCAN-1) (EC 3.6.1.6) (Apyrase homolog) (Putative MAPK-activating protein PM09) (Putative NF-kappa-B-activating protein 107)	0.609651	0.256557	2	2	-0.798793	0.139841	2	2	0.00856082	1	1	-0.0456467	1	1	0.0188424	1	1
Q9BXJ8	TMEM120A	Transmembrane protein 120A (Transmembrane protein induced by tumor necrosis factor alpha)	0.609114	1	4	4	-0.405642	1	4	4	-0.0410588	2	2	0.226608	2	2	-0.0563987	2	2
F5H2F9	MSH6	DNA mismatch repair protein Msh6	0.608614	0.336082	4	4	0.883049	0.0717813	4	4	0.0636398	2	2	0.100891	2	2	-0.0326165	2	2
P34949	MPI	Mannose-6-phosphate isomerase (EC 5.3.1.8) (Phosphohexomutase) (Phosphomannose isomerase) (PMI)	0.607163	0.0043845	14	2	0.299162	0.230905	14	2	0.134845	7	1	0.178473	7	1	0.0577988	7	1
Q6ZTI6	FAM101A	Protein FAM101A	0.606832	0.0328798	2	2	0.509894	0.0982425	2	2	0.10437	1	1	0.140271	1	1	0.0876346	1	1
Q5TH69	ARFGEF3	Brefeldin A-inhibited guanine nucleotide-exchange protein 3	0.606513	0.311437	6	1	-0.412877	1	6	2	-0.479693	3	1	-0.0693718	3	2	-1.09951	3	1
P49756	RBM25	RNA-binding protein 25 (Arg/Glu/Asp-rich protein of 120 kDa) (RED120) (Protein S164) (RNA-binding motif protein 25) (RNA-binding region-containing protein 7)	0.605075	5.99e-26	18	4	0.64924	6.95e-27	18	4	-6.61e-05	9	2	0.105647	9	2	-0.026585	9	2
P49137	MAPKAPK2	MAP kinase-activated protein kinase 2 (MAPK-activated protein kinase 2) (MAPKAP kinase 2) (MAPKAP-K2) (MAPKAPK-2) (MK-2) (MK2) (EC 2.7.11.1)	0.60487	4.2e-05	10	2	0.575801	1.8e-05	10	2	-0.0470429	5	1	0.128537	5	1	-0.0545646	5	1
P42166	TMPO	Lamina-associated polypeptide 2, isoform alpha (Thymopoietin isoform alpha) (TP alpha) (Thymopoietin-related peptide isoform alpha) (TPRP isoform alpha) [Cleaved into: Thymopoietin (TP) (Splenin); Thymopentin (TP5)]	0.604488	8.28e-49	46	10	0.779413	1.2e-57	46	10	-0.0365063	23	5	0.0921528	23	5	0.00813743	23	5
Q00059	TFAM	Transcription factor A, mitochondrial (mtTFA) (Mitochondrial transcription factor 1) (MtTF1) (Transcription factor 6) (TCF-6) (Transcription factor 6-like 2)	0.60409	1.29e-24	18	6	-0.520589	1.46e-28	18	6	0.0219526	9	3	0.0098078	9	3	-0.017307	9	3
Q9Y5A7	NUB1	NEDD8 ultimate buster 1 (Negative regulator of ubiquitin-like proteins 1) (Renal carcinoma antigen NY-REN-18)	0.604037	1.05e-11	16	4	0.1962	1.52e-10	16	4	0.0305912	8	2	0.501904	8	2	-0.00353272	8	2
Q5QPM0	RALY	RNA-binding protein Raly (Fragment)	0.603737	4.04e-11	16	3	1.04196	5.42e-08	16	3	0.0903196	8	2	0.0848457	8	2	0.0383627	8	1
D3DTZ5	SUPT4H1	Suppressor of Ty 4 homolog 1 (S. cerevisiae), isoform CRA_b (Transcription elongation factor SPT4)	0.603231	0.0396505	10	10	0.704689	0.00709429	10	10	0.0146355	5	5	0.197505	5	5	0.0538342	5	5
P28907	CD38	ADP-ribosyl cyclase 1 (EC 3.2.2.5) (Cyclic ADP-ribose hydrolase 1) (cADPr hydrolase 1) (T10) (CD antigen CD38)	0.603207	0.000629257	12	4	-0.0100271	0.278903	12	3	-0.040966	6	2	0.135145	6	2	-0.535996	6	1
P49458	SRP9	Signal recognition particle 9 kDa protein (SRP9)	0.603129	1.99e-29	18	6	0.0703686	1	18	6	0.0247338	9	3	-0.0985633	9	3	0.135471	9	3
Q9ULU4	ZMYND8	Protein kinase C-binding protein 1 (Cutaneous T-cell lymphoma-associated antigen se14-3) (CTCL-associated antigen se14-3) (Rack7) (Zinc finger MYND domain-containing protein 8)	0.602282	0.821857	4	4	0.647791	0.766966	4	4	0.1045	2	2	0.101095	2	2	0.0318842	2	2
E9PJX1	ZFPL1	Zinc finger protein-like 1	0.602145	0.209361	10	10	-0.00819417	1	10	10	-0.156627	5	5	0.281969	5	5	-0.0249952	5	5
E9PQT7	UBE2L6	Ubiquitin/ISG15-conjugating enzyme E2 L6 (Fragment)	0.602009	0.382115	2	2	0.424855	0.142925	2	2	-0.0569034	1	1	0.0328855	1	1	0.0112615	1	1
F2Z357	RAP1GAP	Rap1 GTPase-activating protein 1	0.601654	0.00670803	6	2	-1.56119	1.97e-06	6	2	-0.108561	3	1	-0.2032	3	1	-0.0317368	3	1
F5GZY1	C6orf211	UPF0364 protein C6orf211	0.601571	0.218044	2	2	-0.0407922	0.148563	2	2	0.0758312	1	1	0.105559	1	1	0.106252	1	1
O60234	GMFG	Glia maturation factor gamma (GMF-gamma)	0.601126	1.4e-06	14	4	0.0687188	0.133391	14	4	0.0188435	7	2	-0.0929069	7	2	-0.0490484	7	2
B7Z4Q3	LUC7L2	Putative RNA-binding protein Luc7-like 2 (cDNA FLJ55988, highly similar to RNA-binding protein Luc7-like 2)	0.600248	0.00501542	6	2	0.252866	1	6	2	0.0299929	3	1	0.0436036	3	1	-0.0490085	3	1
F5GYL3	DDX24	ATP-dependent RNA helicase DDX24	0.599208	0.666342	2	2	0.452263	0.99629	2	2	0.119843	1	1	-0.0940744	1	1	-0.104808	1	1
Q00796	SORD	Sorbitol dehydrogenase (EC 1.1.1.14) (L-iditol 2-dehydrogenase)	0.598463	0.00224036	22	2	0.611773	2.03e-07	22	2	-0.409384	11	1	-0.254462	11	1	0.021582	11	1
Q5URX0	HEXB	Beta-hexosaminidase subunit beta (ENC-1AS)	0.598388	1.6e-42	34	6	-0.228704	1.85e-15	34	6	-0.031342	17	3	0.0669422	17	3	-0.0277632	17	3
P16188	HLA-A	HLA class I histocompatibility antigen, A-30 alpha chain (MHC class I antigen A*30)	0.598377	6.91e-146	104	10	-0.0412828	1.31e-09	104	10	0.0140974	52	5	0.0828957	52	5	0.00158951	52	4
Q9UK45	LSM7	U6 snRNA-associated Sm-like protein LSm7	0.596956	0.221167	4	2	0.132469	1	4	2	0.0725845	2	1	-0.0158246	2	1	0.0116641	2	1
P60891	PRPS1	Ribose-phosphate pyrophosphokinase 1 (EC 2.7.6.1) (PPRibP) (Phosphoribosyl pyrophosphate synthase I) (PRS-I)	0.596359	0.00497622	12	2	-0.0162305	1	12	2	-0.0228454	6	1	0.225569	6	1	0.0890703	6	1
F5GWS8	HSPA13	Heat shock 70 kDa protein 13	0.596263	0.157958	2	2	-0.321122	0.283796	2	2	-0.180173	1	1	-0.230726	1	1	-0.22387	1	1
Q8IWW8	ADHFE1	Hydroxyacid-oxoacid transhydrogenase, mitochondrial (HOT) (EC 1.1.99.24) (Alcohol dehydrogenase iron-containing protein 1) (ADHFe1) (Fe-containing alcohol dehydrogenase)	0.59464	0.307431	4	2	-1.44857	0.00163925	4	2	-0.336302	2	1	-0.0123651	2	1	0.0434145	2	1
Q9BT09	CNPY3	Protein canopy homolog 3 (CTG repeat protein 4a) (Expanded repeat-domain protein CAG/CTG 5) (Protein associated with TLR4) (Trinucleotide repeat-containing gene 5 protein)	0.593632	0.218089	10	10	0.192688	1	10	10	0.055665	5	5	0.224194	5	5	-0.00482433	5	5
O60869	EDF1	Endothelial differentiation-related factor 1 (EDF-1) (Multiprotein-bridging factor 1) (MBF1)	0.592745	0.0966393	6	2	1.24412	1.78e-05	6	2	0.0345559	3	1	0.537041	3	1	-0.00422497	3	1
Q9Y5B9	SUPT16H	FACT complex subunit SPT16 (Chromatin-specific transcription elongation factor 140 kDa subunit) (FACT 140 kDa subunit) (FACTp140) (Facilitates chromatin transcription complex subunit SPT16) (hSPT16)	0.592571	1.5e-54	36	12	0.641405	1.72e-85	36	12	0.0535479	18	6	0.0899005	18	6	-0.0804472	18	6
E9PM75	SIRT3	NAD-dependent protein deacetylase sirtuin-3, mitochondrial	0.592352	0.655101	2	2	-0.547584	0.466522	2	2	0.0796502	1	1	-0.0852182	1	1	-0.0577752	1	1
Q9NRX4	PHPT1	14 kDa phosphohistidine phosphatase (EC 3.1.3.-) (Phosphohistidine phosphatase 1) (Protein janus-A homolog)	0.59228	1.33e-21	14	2	-0.702025	3.8e-20	14	2	0.127322	7	1	-0.0556913	7	1	0.131761	7	1
O14672	ADAM10	Disintegrin and metalloproteinase domain-containing protein 10 (ADAM 10) (EC 3.4.24.81) (CDw156) (Kuzbanian protein homolog) (Mammalian disintegrin-metalloprotease) (CD antigen CD156c)	0.590789	0.0228027	12	2	0.266669	0.077823	12	2	0.156075	6	1	0.163813	6	1	0.140079	6	1
P16403	HIST1H1C	Histone H1.2 (Histone H1c) (Histone H1d) (Histone H1s-1)	0.590406	0	340	10	0.172774	4.3e-88	340	10	0.0955675	170	5	0.0307101	170	5	0.0171161	170	2
Q9UBV2	SEL1L	Protein sel-1 homolog 1 (Suppressor of lin-12-like protein 1) (Sel-1L)	0.589987	2.33e-27	20	6	-0.0447899	1	20	6	-0.0491465	10	3	-0.0521014	10	3	-0.0329428	10	3
Q9Y6J6	KCNE2	Potassium voltage-gated channel subfamily E member 2 (MinK-related peptide 1) (Minimum potassium ion channel-related peptide 1) (Potassium channel subunit beta MiRP1)	0.589922	0.940755	2	2	-1.81521	0.202311	2	2	0.0227891	1	1	-0.324224	1	1	0.208329	1	1
H0YEX5	SF3B2	Splicing factor 3B subunit 2 (Fragment)	0.589308	1.25e-05	6	2	0.5813	2.42e-08	6	2	0.0658528	3	1	-0.0158265	3	1	-0.012585	3	1
Q676U5	ATG16L1	Autophagy-related protein 16-1 (APG16-like 1)	0.589054	0.00121269	4	4	0.0357907	1	4	4	0.039581	2	2	0.00858474	2	2	0.0179011	2	2
Q13753	LAMC2	Laminin subunit gamma-2 (Cell-scattering factor 140 kDa subunit) (CSF 140 kDa subunit) (Epiligrin subunit gamma) (Kalinin subunit gamma) (Kalinin/nicein/epiligrin 100 kDa subunit) (Ladsin 140 kDa subunit) (Laminin B2t chain) (Laminin-5 subunit gamma) (Large adhesive scatter factor 140 kDa subunit) (Nicein subunit gamma)	0.588598	0.00238324	6	2	1.47728	9.94e-05	6	2	0.0419859	3	1	0.322819	3	1	-0.0739971	3	1
H7C173	MZT2B	Mitotic-spindle organizing protein 2B (Fragment)	0.587935	0.555668	2	2	0.727994	0.11624	2	2	-0.112786	1	1	0.0332182	1	1	-0.0553762	1	1
Q8IVP5	FUNDC1	FUN14 domain-containing protein 1	0.586839	0.0788826	6	2	-0.180225	0.00437092	6	2	0.129637	3	1	0.236743	3	1	0.0904487	3	1
O94964	SOGA1	Protein SOGA1 (SOGA family member 1) (Suppressor of glucose by autophagy) (Suppressor of glucose, autophagy-associated protein 1) [Cleaved into: N-terminal form; C-terminal 80 kDa form (80-kDa SOGA fragment)]	0.586827	0.679152	2	2	-0.351441	0.49887	2	2	0.0726255	1	1	0.20245	1	1	-0.013654	1	1
H7C3K8	ARHGAP4	Rho GTPase-activating protein 4 (Fragment)	0.586452	0.261818	2	2	0.922083	0.0263524	2	2	0.0086588	1	1	0.0486179	1	1	0.0149429	1	1
O14879	IFIT3	Interferon-induced protein with tetratricopeptide repeats 3 (IFIT-3) (CIG49) (ISG-60) (Interferon-induced 60 kDa protein) (IFI-60K) (Interferon-induced protein with tetratricopeptide repeats 4) (IFIT-4) (Retinoic acid-induced gene G protein) (P60) (RIG-G)	0.586148	1	10	2	0.817603	0.0287891	10	2	0.0236103	5	1	0.638785	5	1	-0.0632963	5	1
Q6P4E1	CASC4	Protein CASC4 (Cancer susceptibility candidate gene 4 protein)	0.586084	0.893582	2	2	0.081221	0.343694	2	2	-0.0910653	1	1	0.194235	1	1	-0.123135	1	1
P10153	RNASE2	Non-secretory ribonuclease (EC 3.1.27.5) (Eosinophil-derived neurotoxin) (RNase UpI-2) (Ribonuclease 2) (RNase 2) (Ribonuclease US)	0.585718	1.52e-79	98	12	-0.503858	6.44e-75	98	12	0.018556	49	6	-0.0876188	49	6	-0.0539665	49	6
Q6NUK1	SLC25A24	Calcium-binding mitochondrial carrier protein SCaMC-1 (Mitochondrial ATP-Mg/Pi carrier protein 1) (Mitochondrial Ca(2+)-dependent solute carrier protein 1) (Small calcium-binding mitochondrial carrier protein 1) (Solute carrier family 25 member 24)	0.584771	4.39e-223	104	14	-0.0518043	7.01e-87	104	14	0.0474294	52	7	0.0429288	52	7	0.0248878	52	7
Q8WYQ7	LGALS9	Galectin-9 (Lectin, galactoside-binding, soluble, 9 (Galectin 9), isoform CRA_b)	0.584151	1.85e-30	32	10	-0.0391476	0.00369689	32	10	-0.0653705	16	5	0.102988	16	5	-0.109929	16	5
P43307	SSR1	Translocon-associated protein subunit alpha (TRAP-alpha) (Signal sequence receptor subunit alpha) (SSR-alpha)	0.583658	2.03e-10	12	4	-0.682853	1.03e-10	12	4	0.0387558	6	2	-0.0442834	6	2	-0.0202657	6	2
O43592	XPOT	Exportin-T (Exportin(tRNA)) (tRNA exportin)	0.582374	0.237241	4	2	1.16475	0.00446816	4	2	-0.261117	2	1	0.350617	2	1	0.116104	2	1
Q14002	CEACAM7	Carcinoembryonic antigen-related cell adhesion molecule 7 (Carcinoembryonic antigen CGM2)	0.582137	0.105754	2	2	3.08235	0.0128165	2	2	0.0592877	1	1	0.028589	1	1	0.0452524	1	1
H0Y4V9	LARP4B	La-related protein 4B (Fragment)	0.582051	1	2	2	1.62356	0.0698814	2	2	0.0688468	1	1	0.504969	1	1	0.174474	1	1
H7C0V0	C2orf47	Uncharacterized protein C2orf47, mitochondrial (Fragment)	0.581962	8.23e-22	22	8	-0.885526	5.36e-61	22	8	0.0892433	11	4	0.037534	11	4	0.0833481	11	4
Q10589	BST2	Bone marrow stromal antigen 2 (BST-2) (HM1.24 antigen) (Tetherin) (CD antigen CD317)	0.581762	0.766442	10	2	1.42241	1.01e-07	10	2	-0.0035016	5	1	0.506541	5	1	-0.00989308	5	1
E7EMF1	ITGA2	Integrin alpha-2	0.581447	6.17e-05	4	2	0.157163	1	4	2	-0.0509301	2	1	0.00360808	2	1	-0.0385122	2	1
H0YJG4	CHD8	Chromodomain-helicase-DNA-binding protein 8 (Fragment)	0.581438	0.268276	4	4	0.769303	0.28834	4	4	-0.0206737	2	2	0.0423496	2	2	0.0601175	2	2
H0Y9J2	CAMK2D	Calcium/calmodulin-dependent protein kinase type II subunit delta (Fragment)	0.581073	2.6e-08	24	2	0.166097	0.00695544	24	2	0.0583236	12	1	0.0988685	12	1	0.0411897	12	1
F8W720	GMPS	GMP synthase [glutamine-hydrolyzing]	0.580394	2.05e-13	14	4	0.885597	6.72e-23	14	4	-0.0222715	7	2	0.106136	7	2	-0.00016802	7	2
H3BV55	PMM2	Phosphomannomutase 2	0.579785	2.37e-05	8	2	-0.175671	0.00701817	8	2	0.0321807	4	1	-0.0118148	4	1	0.0766765	4	1
O43670	ZNF207	Zinc finger protein 207	0.579627	0.378564	4	2	1.06865	0.00653822	4	2	0.00406944	2	1	0.473342	2	1	-0.0774145	2	1
Q9H4A6	GOLPH3	Golgi phosphoprotein 3 (Coat protein GPP34) (Mitochondrial DNA absence factor) (MIDAS)	0.57935	1.23e-20	20	6	0.0641822	5.94e-07	20	6	-0.0867405	10	3	0.0998386	10	3	0.0786862	10	3
P49321	NASP	Nuclear autoantigenic sperm protein (NASP)	0.578766	0.0152465	6	2	1.21383	0.000737859	6	2	0.0153654	3	1	0.360463	3	1	0.0342583	3	1
P13667	PDIA4	Protein disulfide-isomerase A4 (EC 5.3.4.1) (Endoplasmic reticulum resident protein 70) (ER protein 70) (ERp70) (Endoplasmic reticulum resident protein 72) (ER protein 72) (ERp-72) (ERp72)	0.577652	0	714	14	-0.179634	0	714	14	0.0122101	357	6	0.0440941	357	7	-0.0145825	357	6
Q14696	MESDC2	LDLR chaperone MESD (Mesoderm development candidate 2) (Mesoderm development protein) (Renal carcinoma antigen NY-REN-61)	0.577125	4.15e-06	8	2	-0.110388	0.150966	8	2	0.0178161	4	1	0.023354	4	1	0.0114644	4	1
Q8TB22	SPATA20	Spermatogenesis-associated protein 20 (Sperm-specific protein 411) (Ssp411)	0.576902	0.412123	4	4	-0.637609	0.000432827	4	4	0.0389292	2	2	0.0911786	2	2	-0.00870352	2	2
B4DSN5	PTPN1	Tyrosine-protein phosphatase non-receptor type (EC 3.1.3.48)	0.575262	0.327206	6	2	1.15886	0.00803617	6	2	-0.00131409	3	1	0.306158	3	1	-0.0180787	3	1
O60565	GREM1	Gremlin-1 (Cell proliferation-inducing gene 2 protein) (Cysteine knot superfamily 1, BMP antagonist 1) (DAN domain family member 2) (Down-regulated in Mos-transformed cells protein) (Increased in high glucose protein 2) (IHG-2)	0.573494	1.2e-09	8	4	0.252167	0.0138061	8	4	-0.0480569	4	2	0.0363157	4	2	0.0287551	4	2
Q5TGZ0	MINOS1	Mitochondrial inner membrane organizing system protein 1	0.57348	0.899326	2	2	-1.1763	0.166258	2	2	0.111478	1	1	-0.141887	1	1	0.214632	1	1
O43704	SULT1B1	Sulfotransferase family cytosolic 1B member 1 (ST1B1) (Sulfotransferase 1B1) (EC 2.8.2.-) (Sulfotransferase 1B2) (ST1B2) (Thyroid hormone sulfotransferase)	0.572779	1.01e-32	38	4	-1.1732	1.71e-61	38	4	0.00025304	19	2	-0.154267	19	2	0.0913053	19	2
A3KMH1	VWA8	von Willebrand factor A domain-containing protein 8	0.571291	6.38e-10	12	4	-0.653335	1.35e-15	12	4	-0.100043	6	2	-0.00438479	6	2	-0.0870977	6	2
F8WB82	GALM	Aldose 1-epimerase	0.570921	0.00184314	10	2	0.615031	2.53e-07	10	2	0.0609422	5	1	-0.00535292	5	1	-0.0314502	5	1
Q9Y6X3	MAU2	MAU2 chromatid cohesion factor homolog (MAU-2) (Cohesin loading complex subunit SCC4 homolog)	0.570491	1.85e-17	12	4	0.38134	1.07e-13	12	4	-0.0262361	6	2	0.0289853	6	2	0.0309146	6	2
H7C2Z6	GCA	Grancalcin (Fragment)	0.569657	1.91e-157	106	10	-0.334899	2.76e-140	106	10	-0.00263833	53	5	-0.0670204	53	5	-0.128729	53	4
Q15654	TRIP6	Thyroid receptor-interacting protein 6 (TR-interacting protein 6) (TRIP-6) (Opa-interacting protein 1) (OIP-1) (Zyxin-related protein 1) (ZRP-1)	0.568874	1.17e-15	12	4	0.513897	1.74e-23	12	4	-0.0699725	6	2	-0.0633939	6	2	-0.159416	6	2
J3KTF4	C17orf62	Uncharacterized protein C17orf62 (Fragment)	0.568416	0.00140181	10	2	0.558841	4.9e-07	10	2	-0.0621476	5	1	0.287764	5	1	-0.0254193	5	1
Q9UBG0	MRC2	C-type mannose receptor 2 (C-type lectin domain family 13 member E) (Endocytic receptor 180) (Macrophage mannose receptor 2) (Urokinase-type plasminogen activator receptor-associated protein) (UPAR-associated protein) (Urokinase receptor-associated protein) (CD antigen CD280)	0.565577	1	2	2	0.426501	0.0897022	2	2	-0.0215255	1	1	0.332575	1	1	0.0108704	1	1
Q9HBR0	SLC38A10	Putative sodium-coupled neutral amino acid transporter 10	0.565517	0.980938	2	2	-0.28974	0.857005	2	2	0.153065	1	1	-0.10846	1	1	-0.0224574	1	1
F8W943	ASL	Argininosuccinate lyase (Fragment)	0.565385	0.513134	2	2	-0.526326	0.061511	2	2	-0.0465569	1	1	0.0664897	1	1	-0.0431379	1	1
Q7L014	DDX46	Probable ATP-dependent RNA helicase DDX46 (EC 3.6.4.13) (DEAD box protein 46) (PRP5 homolog)	0.564711	8.04e-29	16	6	0.698169	7.57e-13	16	6	0.0519513	8	3	-0.0185105	8	3	-0.0492335	8	3
K7EIH3	UNC13D	Protein unc-13 homolog D (Fragment)	0.563948	0.76002	2	2	0.543155	0.245116	2	2	0.0553905	1	1	0.23557	1	1	0.0588437	1	1
O15067	PFAS	Phosphoribosylformylglycinamidine synthase (FGAM synthase) (FGAMS) (EC 6.3.5.3) (Formylglycinamide ribotide amidotransferase) (FGARAT) (Formylglycinamide ribotide synthetase)	0.563683	0.372436	4	2	-0.23575	1	4	2	0.0881317	2	1	-0.603062	2	1	-0.143207	2	1
P54868	HMGCS2	Hydroxymethylglutaryl-CoA synthase, mitochondrial (HMG-CoA synthase) (EC 2.3.3.10) (3-hydroxy-3-methylglutaryl coenzyme A synthase)	0.563367	5.96e-161	184	14	0.0217338	0.115858	184	14	0.0391375	92	7	-0.0923223	92	7	-0.00959171	92	7
P51530	DNA2	DNA replication ATP-dependent helicase/nuclease DNA2 (hDNA2) (DNA replication ATP-dependent helicase-like homolog) [Includes: DNA replication nuclease DNA2 (EC 3.1.-.-); DNA replication ATP-dependent helicase DNA2 (EC 3.6.4.12)]	0.562213	1	2	2	-0.927288	0.924637	2	2	0.575978	1	1	-0.00315845	1	1	-0.0188234	1	1
A6NHR9	SMCHD1	Structural maintenance of chromosomes flexible hinge domain-containing protein 1 (SMC hinge domain-containing protein 1)	0.562043	0.0296772	8	8	0.934561	0.00102387	8	8	0.0175427	4	4	0.195235	4	4	-0.00209347	4	4
J3QQT2	RPL17	60S ribosomal protein L17 (Fragment)	0.561638	2.92e-38	50	4	-0.0482563	1	50	4	-0.0130159	25	2	0.134616	25	2	-0.0520074	25	1
G3V3T3	ACIN1	Apoptotic chromatin condensation inducer in the nucleus (Fragment)	0.561045	0.0948623	4	4	0.874403	0.0113828	4	3	-0.200896	2	2	-0.154818	2	2	-0.551794	2	1
H0Y498	EDEM3	ER degradation-enhancing alpha-mannosidase-like protein 3 (Fragment)	0.56066	0.198185	4	4	-0.213662	0.466276	4	4	0.0450599	2	2	-0.0994449	2	2	-0.0913262	2	2
Q9UBS4	DNAJB11	DnaJ homolog subfamily B member 11 (APOBEC1-binding protein 2) (ABBP-2) (DnaJ protein homolog 9) (ER-associated DNAJ) (ER-associated Hsp40 co-chaperone) (ER-associated dnaJ protein 3) (ERdj3) (ERj3p) (HEDJ) (Human DnaJ protein 9) (hDj-9) (PWP1-interacting protein 4)	0.560392	1.09e-46	30	10	-0.179168	7.47e-33	30	10	0.0452715	15	5	0.115064	15	5	-0.0236324	15	5
P63220	RPS21	40S ribosomal protein S21	0.560389	3.58e-42	28	10	-0.537921	7.35e-48	28	10	0.019913	14	5	0.00655608	14	5	0.022479	14	5
Q9Y2G5	POFUT2	GDP-fucose protein O-fucosyltransferase 2 (EC 2.4.1.221) (Peptide-O-fucosyltransferase 2) (O-FucT-2)	0.559921	0.111286	2	2	0.000590898	1	2	2	0.0338995	1	1	0.0862313	1	1	-0.0591454	1	1
P01763		Ig heavy chain V-III region WEA	0.557233	1.41e-12	12	4	0.463619	9.19e-12	12	4	-0.0490726	6	2	0.0747205	6	2	-0.00557101	6	2
Q71UI9	H2AFV	Histone H2A.V (H2A.F/Z)	0.557046	2.67e-09	18	2	-0.000132697	1	18	2	0.034676	9	1	0.00220667	9	1	0.0102698	9	1
Q96BQ1	FAM3D	Protein FAM3D	0.556971	7e-74	28	10	1.40694	2.38e-65	28	10	0.368772	14	5	0.225313	14	5	0.104863	14	5
Q9BTE3	MCMBP	Mini-chromosome maintenance complex-binding protein (MCM-BP) (MCM-binding protein)	0.55662	0.0728093	6	2	0.641394	0.00035513	6	2	-0.0286569	3	1	0.539961	3	1	0.290971	3	1
P30447	HLA-A	HLA class I histocompatibility antigen, A-23 alpha chain (HLA class I histocompatibility antigen, A-9 alpha chain) (MHC class I antigen A*23)	0.555647	6.41e-16	36	3	0.712566	1.83e-09	36	3	-0.0283323	18	2	0.190281	18	2	-0.231281	18	1
Q96J84	KIRREL	Kin of IRRE-like protein 1 (Kin of irregular chiasm-like protein 1) (Nephrin-like protein 1)	0.555556	1	2	2	1.02967	0.095948	2	2	-0.0866277	1	1	0.551357	1	1	0.018823	1	1
B5MCT7	PPM1F	Protein phosphatase 1F (Protein phosphatase 1F (PP2C domain containing), isoform CRA_a)	0.554855	0.459116	2	2	-0.10052	1	2	2	-0.0798964	1	1	0.0367314	1	1	-0.0274459	1	1
Q9UK58	CCNL1	Cyclin-L1 (Cyclin-L)	0.554781	1	4	4	0.0923596	1	4	4	0.289485	2	2	0.208563	2	2	-0.25877	2	2
J3KRS1	DHRS7B	Dehydrogenase/reductase SDR family member 7B (Fragment)	0.554625	0.00375665	8	2	-0.230886	0.732282	8	2	0.0551311	4	1	0.0863991	4	1	-0.13811	4	1
P09455	RBP1	Retinol-binding protein 1 (Cellular retinol-binding protein) (CRBP) (Cellular retinol-binding protein I) (CRBP-I)	0.553816	1.79e-08	8	2	1.13611	3.47e-11	8	2	0.0223247	4	1	0.0649315	4	1	0.00831073	4	1
Q9UNN8	PROCR	Endothelial protein C receptor (Activated protein C receptor) (APC receptor) (Endothelial cell protein C receptor) (CD antigen CD201)	0.553601	6.14e-54	26	8	1.13893	1.5e-65	26	8	0.0618785	13	4	0.0816146	13	4	0.0392744	13	4
E7EUF8	EPB41L3	Band 4.1-like protein 3	0.553049	1	2	2	-0.0232448	1	2	2	-0.158291	1	1	0.196271	1	1	0.036084	1	1
P30499	HLA-C	HLA class I histocompatibility antigen, Cw-1 alpha chain (MHC class I antigen Cw*1)	0.551714	2.29e-06	8	2	0.487761	7.22e-10	8	2	0.047529	4	1	0.0503731	4	1	0.0156694	4	1
H7BXY1	RGS3	Regulator of G-protein signalling 3, isoform CRA_i (Regulator of G-protein-signaling 3)	0.551372	1	2	2	0.271093	1	2	2	-0.583655	1	1	-0.0730066	1	1	-0.0665727	1	1
H0Y6Y1	DDX59	Probable ATP-dependent RNA helicase DDX59 (Fragment)	0.551281	0.313643	2	2	0.934031	0.16641	2	2	0.0547599	1	1	0.0974526	1	1	0.00113456	1	1
F8VX55	TFCP2	Alpha-globin transcription factor CP2	0.550498	2.14e-05	10	2	0.581868	0.000729437	10	2	0.0289115	5	1	0.0900436	5	1	0.016182	5	1
H3BQV5	PLCG2	1-phosphatidylinositol 4,5-bisphosphate phosphodiesterase gamma-2 (Fragment)	0.550315	0.502119	2	2	0.285111	1	2	2	0.16539	1	1	0.0786312	1	1	-0.10393	1	1
P33947	KDELR2	ER lumen protein retaining receptor 2 (ERD2-like protein 1) (ELP-1) (KDEL endoplasmic reticulum protein retention receptor 2) (KDEL receptor 2)	0.550184	0.219273	4	4	-0.634185	0.48781	4	4	0.144983	2	2	-0.0285369	2	2	0.0195818	2	2
F2Z2C0	DIS3	Exosome complex exonuclease RRP44	0.549703	0.325686	8	8	1.08245	0.0227424	8	8	-0.0881217	4	4	0.248943	4	4	0.234308	4	4
H7C442	LBR	Lamin-B receptor (Fragment)	0.549543	1	4	4	0.574794	0.867008	4	4	0.161016	2	2	0.31559	2	2	0.165592	2	2
P61457	PCBD1	Pterin-4-alpha-carbinolamine dehydratase (PHS) (EC 4.2.1.96) (4-alpha-hydroxy-tetrahydropterin dehydratase) (Dimerization cofactor of hepatocyte nuclear factor 1-alpha) (DCoH) (Dimerization cofactor of HNF1) (Phenylalanine hydroxylase-stimulating protein) (Pterin carbinolamine dehydratase) (PCD)	0.549093	2.36e-24	18	6	-0.342464	2.15e-27	18	6	0.0887325	9	3	0.0385686	9	3	0.0507782	9	3
E5RFZ8	SLC39A14	Zinc transporter ZIP14 (Fragment)	0.549064	0.254935	4	4	-0.183214	1	4	4	-0.0903205	2	2	0.064928	2	2	-0.100121	2	2
F8VXJ7	CNPY2	Protein canopy homolog 2 (Fragment)	0.549011	4.84e-25	28	8	0.0580587	1	28	8	0.0374988	14	4	0.0501951	14	4	0.0478793	14	4
I3L142		NA	0.547702	5.03e-14	12	6	0.116099	4.53e-11	12	6	-0.00867913	6	3	-0.0107187	6	3	-0.0158801	6	3
D6RBR6	EPN3	Epsin-3 (Fragment)	0.546884	0.0750108	4	2	-0.274925	0.0837098	4	2	0.00745816	2	1	0.195168	2	1	0.109746	2	1
P15529	CD46	Membrane cofactor protein (TLX) (Trophoblast leukocyte common antigen) (CD antigen CD46)	0.546867	0.00121052	12	3	-0.489358	1	12	4	-0.504787	6	2	-0.402983	6	1	-0.830622	6	2
A4D126	ISPD	Isoprenoid synthase domain-containing protein (EC 2.7.7.-) (2-C-methyl-D-erythritol 4-phosphate cytidylyltransferase-like protein)	0.546847	1	2	2	0.121395	1	2	2	0.433425	1	1	0.191532	1	1	0.0933781	1	1
F5H742	MRE11A	Double-strand break repair protein MRE11A (Fragment)	0.546611	0.0811462	2	2	0.512718	0.181852	2	2	-0.0848164	1	1	-0.129459	1	1	-0.0210927	1	1
P01621		Ig kappa chain V-III region NG9 (Fragment)	0.545594	0.712375	6	2	0.806222	0.127818	6	2	-0.0631751	3	1	0.459585	3	1	0.0135819	3	1
E7EW33	CYFIP2	Cytoplasmic FMR1-interacting protein 2 (Uncharacterized protein)	0.545277	0.392124	14	2	0.283585	0.00954966	14	2	0.0734719	7	1	0.401499	7	1	-0.0138931	7	1
I3L4G9	PRPSAP2	Phosphoribosyl pyrophosphate synthase-associated protein 2 (Fragment)	0.544735	1	2	2	0.258504	0.56666	2	2	-0.128076	1	1	0.159071	1	1	-0.0491866	1	1
Q9NRF8	CTPS2	CTP synthase 2 (EC 6.3.4.2) (CTP synthetase 2) (UTP--ammonia ligase 2)	0.544482	0.616408	4	2	0.219285	0.0284137	4	2	-0.0423655	2	1	0.248291	2	1	-0.0270185	2	1
C9JBI3	PSPH	Phosphoserine phosphatase (Fragment)	0.544237	0.0951381	8	2	0.77308	0.00360864	8	2	-0.230665	4	1	0.293337	4	1	-0.0930635	4	1
Q5TBC7	BCL2L15	Bcl-2-like protein 15 (Bcl2-L-15)	0.544104	0.535844	2	2	0.571997	0.507162	2	2	-0.10163	1	1	-0.259519	1	1	0.0612009	1	1
P19474	TRIM21	E3 ubiquitin-protein ligase TRIM21 (EC 6.3.2.-) (52 kDa Ro protein) (52 kDa ribonucleoprotein autoantigen Ro/SS-A) (RING finger protein 81) (Ro(SS-A)) (Sjoegren syndrome type A antigen) (SS-A) (Tripartite motif-containing protein 21)	0.544094	0.00303123	8	2	0.655356	3.43e-08	8	2	0.00288888	4	1	0.356176	4	1	-0.0725288	4	1
F8W785	GOLIM4	Golgi integral membrane protein 4	0.543494	7.24e-53	24	6	0.54969	9.43e-61	24	8	0.00391978	12	4	0.146414	12	2	0.0184229	12	4
Q14498	RBM39	RNA-binding protein 39 (Hepatocellular carcinoma protein 1) (RNA-binding motif protein 39) (RNA-binding region-containing protein 2) (Splicing factor HCC1)	0.543452	0.163582	8	2	0.901693	9.32e-08	8	2	0.0587881	4	1	0.30295	4	1	0.0900161	4	1
H3BRZ6	HSD17B2	Estradiol 17-beta-dehydrogenase 2 (Fragment)	0.543305	0.40693	2	2	0.0558322	1	2	2	0.0571177	1	1	0.120634	1	1	0.0072756	1	1
Q99459	CDC5L	Cell division cycle 5-like protein (Cdc5-like protein) (Pombe cdc5-related protein)	0.542449	5.28e-05	10	10	0.646311	0.00205808	10	10	0.0288567	5	5	0.097055	5	5	0.0159974	5	5
P62304	SNRPE	Small nuclear ribonucleoprotein E (snRNP-E) (Sm protein E) (Sm-E) (SmE)	0.542172	7.1e-128	58	14	0.486361	1.7e-93	58	14	0.0134186	29	7	0.0682069	29	7	0.0848548	29	7
E9PP23	ACP2	Lysosomal acid phosphatase (Fragment)	0.542103	0.0174399	4	2	-1.07697	8.1e-08	4	2	0.0887132	2	1	-0.21487	2	1	0.0716091	2	1
O95870	ABHD16A	Abhydrolase domain-containing protein 16A (EC 3.-.-.-) (HLA-B-associated transcript 5) (Protein G5)	0.542074	2.54e-43	30	10	0.0172808	0.0204907	30	10	0.0646132	15	5	0.0227616	15	5	0.0213283	15	5
K7ES03	MYO19	Unconventional myosin-XIX	0.540972	1	2	2	-1.45408	0.762393	2	2	-0.532575	1	1	0.220652	1	1	-0.0192158	1	1
Q29960	HLA-C	HLA class I histocompatibility antigen, Cw-16 alpha chain (MHC class I antigen Cw*16)	0.540588	8.11e-36	34	4	-0.170366	1.53e-26	34	4	0.0809342	17	2	0.0706506	17	2	0.0410445	17	2
Q3MIR4	TMEM30B	Cell cycle control protein 50B (Transmembrane protein 30B)	0.539949	1.8e-06	8	4	-0.0876941	0.0740817	8	4	0.00544236	4	2	0.193759	4	2	0.0423424	4	2
Q9H1B5	XYLT2	Xylosyltransferase 2 (EC 2.4.2.26) (Peptide O-xylosyltransferase 1) (Xylosyltransferase II) (XT-II) (XylT-II)	0.539794	1.88e-11	10	4	-1.27218	1.3e-12	10	4	0.0386954	5	2	-0.182605	5	2	0.00677758	5	2
C9J4M6	POLR2B	DNA-directed RNA polymerase (EC 2.7.7.6)	0.53927	2.28e-23	18	6	0.840246	6.91e-50	18	6	-0.012406	9	3	0.165112	9	3	-0.0149205	9	3
Q14566	MCM6	DNA replication licensing factor MCM6 (EC 3.6.4.12) (p105MCM)	0.53819	1.06e-21	22	6	1.30212	8.87e-17	22	6	-0.0149184	11	3	0.0952098	11	3	0.0194228	11	3
H0YG10	GNL2	Nucleolar GTP-binding protein 2 (Fragment)	0.538143	1	2	2	0.96517	0.0365139	2	2	0.0293843	1	1	0.243571	1	1	0.0586776	1	1
Q13470	TNK1	Non-receptor tyrosine-protein kinase TNK1 (EC 2.7.10.2) (CD38 negative kinase 1)	0.537993	1	2	2	0.675614	0.280295	2	2	-0.390415	1	1	0.385419	1	1	-0.548022	1	1
E9PK95	RXRB	Retinoic acid receptor RXR-beta	0.537911	0.913629	4	4	0.942728	0.121644	4	4	-0.21205	2	2	0.226605	2	2	-0.249055	2	2
G3V143	AHRR	Aryl hydrocarbon receptor repressor (HCG1985585, isoform CRA_a)	0.537854	0.812488	2	2	0.333948	0.303012	2	2	-0.236761	1	1	0.059599	1	1	-0.329494	1	1
Q8TBA6	GOLGA5	Golgin subfamily A member 5 (Cell proliferation-inducing gene 31 protein) (Golgin-84) (Protein Ret-II) (RET-fused gene 5 protein)	0.537191	0.0327214	4	4	0.0623121	1	4	4	0.106191	2	2	0.204594	2	2	0.0155523	2	2
P80748		Ig lambda chain V-III region LOI	0.537185	1.2e-18	16	6	-0.0204121	0.239538	16	6	0.0452275	8	3	0.0742575	8	3	0.040471	8	3
Q5TB19	ANP32E	Acidic (Leucine-rich) nuclear phosphoprotein 32 family, member E (Acidic leucine-rich nuclear phosphoprotein 32 family member E)	0.537028	0.0676183	2	2	1.13914	0.128679	2	2	0.0520439	1	1	0.0311601	1	1	0.0846921	1	1
Q5SUL6		NA	0.53673	1.19e-72	110	7	0.620629	4.89e-81	110	7	-0.0429368	55	4	0.161743	55	4	-0.0582297	55	2
Q96AE4	FUBP1	Far upstream element-binding protein 1 (FBP) (FUSE-binding protein 1) (DNA helicase V) (hDH V)	0.53634	2.94e-121	60	14	0.932538	8.71e-95	60	14	0.00261442	30	7	0.0509746	30	7	-0.016247	30	7
E7ERC4	SSB	Lupus La protein (Fragment)	0.535433	0.189482	2	2	1.10886	0.246098	2	2	0.0413229	1	1	0.0582062	1	1	-0.0655482	1	1
H7C0T1	C7orf50	Uncharacterized protein C7orf50 (Fragment)	0.535372	0.000162432	4	4	0.356374	0.0620155	4	4	-0.160766	2	2	-0.167853	2	2	-0.328713	2	2
O60341	KDM1A	Lysine-specific histone demethylase 1A (EC 1.-.-.-) (BRAF35-HDAC complex protein BHC110) (Flavin-containing amine oxidase domain-containing protein 2)	0.535343	0.966503	8	8	0.905731	0.0252957	8	8	-0.326702	4	4	0.302078	4	4	-0.0877846	4	4
H0YBS0	ANK1	Ankyrin-1 (Fragment)	0.535011	1	2	2	-0.0112993	1	2	2	0.0771523	1	1	0.577053	1	1	-0.0504678	1	1
Q9UM07	PADI4	Protein-arginine deiminase type-4 (EC 3.5.3.15) (HL-60 PAD) (Peptidylarginine deiminase IV) (Protein-arginine deiminase type IV)	0.534855	1	8	2	1.56891	5.68e-05	8	2	-0.0774933	4	1	0.653165	4	1	0.181776	4	1
B4DEJ6	FAF1	FAS-associated factor 1 (cDNA FLJ50752, highly similar to FAS-associated factor 1)	0.53431	0.371668	2	2	0.405795	0.612645	2	2	-0.0129602	1	1	0.0562051	1	1	0.141937	1	1
Q9H479	FN3K	Fructosamine-3-kinase (EC 2.7.1.-)	0.533291	0.00219406	8	2	-0.124004	0.00426254	8	2	0.0787059	4	1	0.161539	4	1	0.0229458	4	1
A2BDY9	HLA-A	HLA class I histocompatibility antigen, A-68 alpha chain	0.533045	1.28e-93	106	8	0.00443996	0.490564	106	8	-0.00452999	53	4	0.0549406	53	4	-0.0204861	53	3
Q6UXH1	CRELD2	Cysteine-rich with EGF-like domain protein 2	0.533013	NaN	2	1	-0.674665	0.151149	2	2	0.0276449	1	1	NaN	1	0	0.0403338	1	1
B0V0T2	PSMB9	Proteasome subunit beta type-9 (Fragment)	0.532838	1.88e-20	16	6	1.4121	7.3e-30	16	6	0.0464105	8	3	-0.00704547	8	3	0.0284205	8	3
H0YCY8	CTSC	Dipeptidyl peptidase 1 exclusion domain chain (Fragment)	0.532181	3.41e-41	38	10	1.20601	2.69e-86	38	10	0.00754442	19	5	-0.00874257	19	5	0.0104082	19	4
B4DFG6	MRPS18B	28S ribosomal protein S18b, mitochondrial (cDNA FLJ54285, highly similar to 28S ribosomal protein S18b, mitochondrial)	0.531608	0.280402	2	2	-0.445565	0.101024	2	2	0.0136039	1	1	0.0514146	1	1	0.0503253	1	1
D6REB4	PAIP1	Polyadenylate-binding protein-interacting protein 1 (Uncharacterized protein)	0.53159	0.00241071	6	2	0.529504	0.0103442	6	2	0.147354	3	1	-0.145828	3	1	-0.0695616	3	1
Q9H617	RP13-360B22.2	Putative uncharacterized protein RP13-360B22.2 (Transmembrane protein 164) (cDNA: FLJ22679 fis, clone HSI10687)	0.530829	1	6	6	0.704245	0.917669	6	6	0.030688	3	3	0.128133	3	3	-0.0305371	3	3
C9JQT2	ACTL6A	Actin-like protein 6A (Fragment)	0.530482	0.243333	2	2	0.614919	0.0814472	2	2	-0.136861	1	1	-0.0869037	1	1	-0.072573	1	1
Q9Y2R5	MRPS17	28S ribosomal protein S17, mitochondrial (MRP-S17) (S17mt)	0.530162	0.168522	2	2	-0.343514	0.816155	2	2	-0.188471	1	1	-0.163041	1	1	-0.0724024	1	1
B3KWB9	UBA2	SUMO-activating enzyme subunit 2 (cDNA FLJ42740 fis, clone BRAWH2016655, highly similar to Ubiquitin-like 1-activating enzyme E1B)	0.527139	2.52e-28	18	4	0.900821	4.98e-35	18	4	-0.0492231	9	2	0.0605607	9	2	-0.0479785	9	2
Q8IY21	DDX60	Probable ATP-dependent RNA helicase DDX60 (EC 3.6.4.13) (DEAD box protein 60)	0.527117	0.130081	8	2	0.320456	0.0287891	8	2	-0.180979	4	1	0.303609	4	1	-0.253398	4	1
P14625	HSP90B1	Endoplasmin (94 kDa glucose-regulated protein) (GRP-94) (Heat shock protein 90 kDa beta member 1) (Tumor rejection antigen 1) (gp96 homolog)	0.526961	0	1654	12	-0.133698	1.05e-196	1654	13	0.0140225	827	4	-0.00721228	827	5	-0.0376827	827	1
Q5JXT2	NOP56	Nucleolar protein 56 (Fragment)	0.526704	3.49e-15	14	2	0.525384	1.21e-07	14	2	-0.0414685	7	1	0.00549973	7	1	-0.145139	7	1
H0YIZ0	SHMT2	Serine hydroxymethyltransferase (EC 2.1.2.1) (Fragment)	0.526315	3.33e-48	52	8	0.897309	3.94e-84	52	8	-0.000711163	26	4	0.182502	26	4	0.0280266	26	4
Q5T5E9	TARS2	Threonine--tRNA ligase, mitochondrial	0.525883	0.000408689	6	6	-0.697009	0.0114848	6	6	-0.00548684	3	3	0.0630119	3	3	-0.0743338	3	3
E9PLY7	FRG1	Protein FRG1 (Fragment)	0.525779	1	4	4	1.14489	0.0604404	4	4	-0.286314	2	2	0.346037	2	2	0.112962	2	2
F5GZ54	MCEE	Methylmalonyl-CoA epimerase, mitochondrial (Fragment)	0.525583	0.746943	4	4	-1.69084	0.0240071	4	4	-0.0259679	2	2	-0.0364877	2	2	0.0310086	2	2
F5GYZ8	DEPDC5	DEP domain-containing protein 5	0.525482	1	2	2	0.726352	0.391648	2	2	0.00293205	1	1	-0.525878	1	1	-0.0919592	1	1
F5H8H4	POGZ	Pogo transposable element with ZNF domain	0.525346	0.55635	2	2	0.551166	0.330291	2	2	-0.066322	1	1	0.0538441	1	1	-0.162185	1	1
F8VV32	LYZ	Lysozyme C	0.525276	2.56e-111	74	6	-0.232811	1.06e-57	74	6	0.0017735	37	3	-0.0576248	37	3	-0.0445224	37	3
B4DR94	YKT6	Synaptobrevin homolog YKT6 (cDNA FLJ50174, highly similar to Homo sapiens SNARE protein Ykt6 (YKT6), mRNA)	0.524984	5.15e-70	38	8	0.147463	1.01e-25	38	8	0.0548259	19	4	0.0094357	19	4	0.058192	19	4
Q9BT17	MTG1	Mitochondrial GTPase 1 (GTP-binding protein 7)	0.52482	0.0686044	2	2	0.0656062	1	2	2	0.0968214	1	1	0.0842437	1	1	0.149907	1	1
Q06203	PPAT	Amidophosphoribosyltransferase (ATase) (EC 2.4.2.14) (Glutamine phosphoribosylpyrophosphate amidotransferase) (GPAT)	0.523844	0.564117	2	2	0.365303	1	2	2	0.104689	1	1	-0.0103873	1	1	-0.0845216	1	1
F2Z3A7	DNAJC19	Mitochondrial import inner membrane translocase subunit TIM14	0.523122	0.105984	6	6	-0.213462	0.468712	6	6	0.160715	3	3	0.00128033	3	3	0.082918	3	3
F8WE77	GUSB	Beta-glucuronidase	0.521801	0.331989	2	2	0.22215	0.456925	2	2	0.11271	1	1	0.027049	1	1	0.171378	1	1
Q9HD45	TM9SF3	Transmembrane 9 superfamily member 3 (EP70-P-iso) (SM-11044-binding protein)	0.521575	7.97e-18	40	4	-0.0458492	0.245903	40	4	-0.114133	20	2	-0.206255	20	1	-0.187883	20	2
C9J3B7	WAS	Wiskott-Aldrich syndrome protein (Fragment)	0.521569	0.214186	4	2	1.08351	0.0334197	4	2	0.0335917	2	1	0.208166	2	1	0.113854	2	1
O60216	RAD21	Double-strand-break repair protein rad21 homolog (hHR21) (Nuclear matrix protein 1) (NXP-1) (SCC1 homolog)	0.521488	0.0627602	10	2	0.585673	4.13e-05	10	2	0.00916143	5	1	0.260498	5	1	-0.0806761	5	1
Q9H773	DCTPP1	dCTP pyrophosphatase 1 (EC 3.6.1.12) (Deoxycytidine-triphosphatase 1) (dCTPase 1) (RS21C6) (XTP3-transactivated gene A protein)	0.521105	0.509509	8	2	0.995437	0.0010484	8	2	0.00245412	4	1	0.32384	4	1	0.230616	4	1
D6RAN8	MRPL27	39S ribosomal protein L27, mitochondrial (Mitochondrial ribosomal protein L27, isoform CRA_c)	0.521065	0.000309143	4	4	-0.218633	0.0788637	4	4	-0.0500848	2	2	-0.102044	2	2	-0.069244	2	2
Q8WWV3	RTN4IP1	Reticulon-4-interacting protein 1, mitochondrial (NOGO-interacting mitochondrial protein)	0.519811	0.392958	2	2	-0.97613	0.272936	2	2	-0.0326138	1	1	0.0867368	1	1	0.104377	1	1
Q9UIG0	BAZ1B	Tyrosine-protein kinase BAZ1B (EC 2.7.10.2) (Bromodomain adjacent to zinc finger domain protein 1B) (Williams syndrome transcription factor) (Williams-Beuren syndrome chromosomal region 10 protein) (Williams-Beuren syndrome chromosomal region 9 protein) (hWALp2)	0.519775	0.0022616	10	10	0.34726	0.771175	10	10	0.0178632	5	5	0.0459631	5	5	0.0456376	5	5
Q9Y4W2	LAS1L	Ribosomal biogenesis protein LAS1L (Protein LAS1 homolog)	0.519183	0.085063	6	6	0.96924	0.000378573	6	6	0.022787	3	3	0.154688	3	3	0.0354981	3	3
E7ER68	FAM91A1	Protein FAM91A1	0.518966	1	2	2	-0.115426	0.93426	2	2	-0.0588104	1	1	0.324796	1	1	0.0689998	1	1
B4DWI3		NA	0.518516	8.41e-05	6	2	1.40145	9.58e-10	6	2	0.0345526	3	1	0.0831875	3	1	0.0644636	3	1
P07947	YES1	Tyrosine-protein kinase Yes (EC 2.7.10.2) (Proto-oncogene c-Yes) (p61-Yes)	0.517868	1	4	2	-0.03059	1	4	2	-0.637019	2	1	0.328282	2	1	-0.277216	2	1
H7C1U8	APOO	Apolipoprotein O (Fragment)	0.517792	6.38e-44	24	8	-1.82276	1.12e-65	24	8	0.00633488	12	4	-0.197642	12	4	0.0317805	12	4
P50440	GATM	Glycine amidinotransferase, mitochondrial (EC 2.1.4.1) (L-arginine:glycine amidinotransferase) (Transamidinase)	0.517232	7.39e-35	42	10	-0.147255	5.68e-21	42	10	0.0289021	21	5	0.0482907	21	5	0.000523522	21	5
Q13442	PDAP1	28 kDa heat- and acid-stable phosphoprotein (PDGF-associated protein) (PAP) (PDGFA-associated protein 1) (PAP1)	0.516427	8.93e-30	18	6	0.980338	1.89e-27	18	6	0.0443844	9	3	0.0553984	9	3	-0.0218747	9	3
D6REQ6	RNASET2	Ribonuclease T2 (Ribonuclease T2, isoform CRA_c)	0.516093	1.83e-56	36	12	-0.336613	4.33e-78	36	12	0.0483042	18	6	0.00253676	18	6	0.0192959	18	6
Q07812	BAX	Apoptosis regulator BAX (Bcl-2-like protein 4) (Bcl2-L-4)	0.515305	0.000760601	6	2	0.314658	0.000237475	6	2	0.0432433	3	1	-0.0156107	3	1	-0.0278934	3	1
P55008	AIF1	Allograft inflammatory factor 1 (AIF-1) (Ionized calcium-binding adapter molecule 1) (Protein G1)	0.514155	1	6	6	0.415742	0.524393	6	6	-0.357963	3	3	-0.370186	3	3	-0.708916	3	3
H0YL12	ETFA	Electron transfer flavoprotein subunit alpha, mitochondrial (Fragment)	0.512613	1.12e-24	34	2	-0.327037	4.05e-13	34	2	-0.0830736	17	1	0.0252011	17	1	0.0470832	17	1
A2A2D8		NA	0.512344	0.0738953	2	2	-0.552565	0.0698633	2	2	-0.193343	1	1	-0.181379	1	1	-0.211959	1	1
E5RJ93	TCEA1	Transcription elongation factor A protein 1	0.512284	0.157333	2	2	0.810243	0.0120138	2	2	0.0604161	1	1	0.0218445	1	1	0.0279799	1	1
Q08AF3	SLFN5	Schlafen family member 5	0.512085	4.34e-22	22	6	0.726821	3.27e-16	22	6	0.0150181	11	3	-0.0113388	11	3	-0.0691332	11	2
E9PR14	SAA2	Serum amyloid A protein	0.511978	1	2	2	0.245999	0.273605	2	2	-0.0376726	1	1	0.411783	1	1	-0.0129018	1	1
Q6NUQ4	TMEM214	Transmembrane protein 214	0.511618	1.59e-08	14	4	-0.760797	1	14	4	-0.288083	7	2	-0.00754674	7	2	-0.74565	7	2
O60825	PFKFB2	6-phosphofructo-2-kinase/fructose-2,6-bisphosphatase 2 (6PF-2-K/Fru-2,6-P2ase 2) (PFK/FBPase 2) (6PF-2-K/Fru-2,6-P2ase heart-type isozyme) [Includes: 6-phosphofructo-2-kinase (EC 2.7.1.105); Fructose-2,6-bisphosphatase (EC 3.1.3.46)]	0.510901	3.56e-12	14	6	0.647028	1.53e-31	14	6	0.00474438	7	3	0.000207502	7	3	-0.0150866	7	3
F8VUC8	OAS1	2'-5'-oligoadenylate synthase 1	0.51034	0.000285882	6	2	0.431945	0.00181751	6	2	-0.0224746	3	1	0.113397	3	1	-0.0278194	3	1
Q14997	PSME4	Proteasome activator complex subunit 4 (Proteasome activator PA200)	0.508828	0.0321481	6	6	0.0324963	1	6	6	-0.0250961	3	3	0.0681575	3	3	-0.0464764	3	3
C9JG32	TSFM	Elongation factor Ts (Fragment)	0.50875	1	2	2	0.119188	0.37621	2	2	-0.111582	1	1	0.44998	1	1	-0.0931721	1	1
F8WF48	SEC62	Translocation protein SEC62	0.508585	0.787286	2	2	-0.481884	0.192157	2	2	-0.00261593	1	1	-0.227552	1	1	0.0435973	1	1
G3V0G9		NA	0.507986	0.256777	2	2	0.0532148	0.783493	2	2	0.0148127	1	1	0.0688188	1	1	-0.0422237	1	1
F5H0L8	SEC23IP	SEC23-interacting protein	0.507088	2.91e-34	36	8	-0.545648	4.54e-36	36	8	-0.0878328	18	4	-0.0890806	18	4	-0.037866	18	4
H0YE46	RBM25	RNA-binding protein 25 (Fragment)	0.506847	7.8e-07	8	2	2.20654	2.19e-18	8	2	0.00118722	4	1	0.00313962	4	1	0.054123	4	1
Q5SZE2	CERS2	Ceramide synthase 2 (Fragment)	0.506437	1.95e-11	14	4	-0.520684	1.07e-16	14	4	0.113979	7	2	0.105618	7	2	0.129502	7	2
B4DIV9	SLC9A8	Sodium/hydrogen exchanger 8 (cDNA FLJ61281, highly similar to Sodium/hydrogen exchanger 8)	0.506247	0.0945312	2	2	-0.0282034	1	2	2	0.0338156	1	1	-0.00237848	1	1	0.169163	1	1
P09525	ANXA4	Annexin A4 (35-beta calcimedin) (Annexin IV) (Annexin-4) (Carbohydrate-binding protein p33/p41) (Chromobindin-4) (Endonexin I) (Lipocortin IV) (P32.5) (PP4-X) (Placental anticoagulant protein II) (PAP-II) (Protein II)	0.505965	0	480	14	-0.00270403	2.33e-08	480	14	0.012414	240	7	0.00781902	240	7	0.0229714	240	6
P48960	CD97	CD97 antigen (Leukocyte antigen CD97) (CD antigen CD97) [Cleaved into: CD97 antigen subunit alpha; CD97 antigen subunit beta]	0.505734	0.123976	4	2	1.55172	0.113425	4	1	-0.11602	2	1	0.335086	2	1	NaN	2	0
Q9H5Q4	TFB2M	Dimethyladenosine transferase 2, mitochondrial (EC 2.1.1.-) (Hepatitis C virus NS5A-transactivated protein 5) (HCV NS5A-transactivated protein 5) (Mitochondrial 12S rRNA dimethylase 2) (Mitochondrial transcription factor B2) (h-mtTFB) (h-mtTFB2) (hTFB2M) (mtTFB2) (S-adenosylmethionine-6-N', N'-adenosyl(rRNA) dimethyltransferase 2)	0.50521	0.000108981	10	10	-0.139195	1	10	10	-0.0282018	5	5	0.0519229	5	5	0.0932365	5	5
Q86UR5	RIMS1	Regulating synaptic membrane exocytosis protein 1 (Rab-3-interacting molecule 1) (RIM 1) (Rab-3-interacting protein 2)	0.504377	0.157281	2	2	-0.218341	1	2	2	0.0843132	1	1	0.0872395	1	1	-0.501608	1	1
H0YF45	ARFGAP2	ADP-ribosylation factor GTPase-activating protein 2 (Fragment)	0.504323	1	6	6	0.152114	1	6	6	0.0488778	3	3	0.187724	3	3	0.068234	3	3
K7EIH9	CA4	Carbonic anhydrase 4 (Fragment)	0.503661	1	4	4	-1.69177	0.0606466	4	4	0.0789879	2	2	-0.122084	2	2	0.0138007	2	2
P29728	OAS2	2'-5'-oligoadenylate synthase 2 ((2-5')oligo(A) synthase 2) (2-5A synthase 2) (EC 2.7.7.84) (p69 OAS / p71 OAS) (p69OAS / p71OAS)	0.50296	0.0386656	20	2	0.962925	4.02e-07	20	2	-0.00256552	10	1	0.382418	10	1	0.276773	10	1
E9PIC0	SDHD	Succinate dehydrogenase [ubiquinone] cytochrome b small subunit, mitochondrial	0.502755	0.295226	4	4	-1.53587	0.000355182	4	4	-0.0789788	2	2	-0.0876043	2	2	-0.107245	2	2
E5RJ73	MRPS27	28S ribosomal protein S27, mitochondrial	0.502702	0.587196	2	2	0.476328	0.186196	2	2	-0.0179074	1	1	0.0940968	1	1	0.0495143	1	1
Q8TB70	TXNDC9	TXNDC9 protein (Thioredoxin domain containing 9, isoform CRA_c) (Thioredoxin domain-containing protein 9)	0.502577	0.575368	4	4	0.911291	0.132982	4	4	-0.00602708	2	2	0.135598	2	2	-0.0972124	2	2
O00757	FBP2	Fructose-1,6-bisphosphatase isozyme 2 (FBPase 2) (EC 3.1.3.11) (D-fructose-1,6-bisphosphate 1-phosphohydrolase 2)	0.502062	4.89e-48	38	5	-1.1951	1.78e-44	38	5	-0.0434067	19	3	0.0218026	19	3	-0.0310447	19	3
Q9Y2A9	B3GNT3	UDP-GlcNAc:betaGal beta-1,3-N-acetylglucosaminyltransferase 3 (BGnT-3) (Beta-1,3-Gn-T3) (Beta-1,3-N-acetylglucosaminyltransferase 3) (Beta3Gn-T3) (EC 2.4.1.-) (Beta-1,3-galactosyltransferase 8) (Beta-1,3-GalTase 8) (Beta3Gal-T8) (Beta3GalT8) (b3Gal-T8) (Beta-3-Gx-T8) (Core 1 extending beta-1,3-N-acetylglucosaminyltransferase) (Core1-beta3GlcNAcT) (Transmembrane protein 3) (UDP-Gal:beta-GlcNAc bet…	0.501159	0.260026	8	8	-0.0125582	1	8	8	-0.126776	4	4	0.0158393	4	4	-0.0581285	4	4
I3L4P1	PELP1	Proline-, glutamic acid- and leucine-rich protein 1 (Fragment)	0.501026	2.42e-11	14	4	0.51867	4.82e-11	14	4	-0.00934212	7	2	0.0376754	7	2	0.109016	7	2
Q5VTU3	DYNLT1	Dynein light chain Tctex-type 1 (Dynein, light chain, Tctex-type 1, isoform CRA_a)	0.500335	1.36e-13	12	4	0.0491897	1	12	4	0.0605717	6	2	0.0771022	6	2	0.00986772	6	2
Q2TAY7	SMU1	WD40 repeat-containing protein SMU1 (Smu-1 suppressor of mec-8 and unc-52 protein homolog)	0.500091	1.24e-09	16	4	0.654425	1.34e-22	16	4	0.0779089	8	2	0.0727291	8	2	0.00776821	8	2
H7C0H8	TMEM214	Transmembrane protein 214 (Fragment)	0.499844	0.197886	6	6	-0.864606	0.0621034	6	6	-0.0142992	3	3	0.0485434	3	3	-0.101404	3	3
H0YLA2	SRP14	Signal recognition particle 14 kDa protein	0.499745	0.00225689	12	2	0.527554	3.22e-05	12	2	0.0416861	6	1	0.0255412	6	1	-0.024518	6	1
Q96GX9	APIP	Methylthioribulose-1-phosphate dehydratase (MTRu-1-P dehydratase) (EC 4.2.1.109) (APAF1-interacting protein) (hAPIP)	0.498854	5.49e-08	14	2	-0.282704	8.03e-07	14	2	-0.00606517	7	1	-0.00946399	7	1	0.0584478	7	1
P26885	FKBP2	Peptidyl-prolyl cis-trans isomerase FKBP2 (PPIase FKBP2) (EC 5.2.1.8) (13 kDa FK506-binding protein) (13 kDa FKBP) (FKBP-13) (FK506-binding protein 2) (FKBP-2) (Immunophilin FKBP13) (Rotamase)	0.498034	1.14e-48	36	12	-0.701152	4.6e-84	36	12	0.0180104	18	6	-0.0250645	18	6	0.0440948	18	6
Q9P2E9	RRBP1	Ribosome-binding protein 1 (180 kDa ribosome receptor homolog) (RRp) (ES/130-related protein) (Ribosome receptor protein)	0.498001	0	602	14	-0.353835	0	602	14	0.0181383	301	6	0.0140359	301	7	-0.00956548	301	2
B7Z844	SLC2A14	Solute carrier family 2, facilitated glucose transporter member 14 (cDNA FLJ61499, highly similar to Solute carrier family 2, facilitated glucosetransporter member 14)	0.497936	0.741957	8	2	1.47688	2.66e-06	8	2	-0.0285957	4	1	0.297478	4	1	0.0287434	4	1
D6RC71	STX18	Syntaxin-18 (Fragment)	0.497852	0.435918	2	2	0.18622	0.31916	2	2	-0.0242396	1	1	0.0523747	1	1	-0.0313407	1	1
H0Y9K2	ATR	Serine/threonine-protein kinase ATR (Fragment)	0.497622	1	2	2	0.566005	0.211913	2	2	0.230557	1	1	0.378153	1	1	0.23526	1	1
Q5SZX1	SMG5	Protein SMG5	0.497485	0.946844	2	2	0.341945	0.851383	2	2	0.126546	1	1	0.290902	1	1	0.0669789	1	1
C9J8Q5	ALDH5A1	Succinate-semialdehyde dehydrogenase, mitochondrial	0.497444	6.4e-38	20	6	-1.69436	5.36e-45	20	6	0.0068645	10	3	-0.245953	10	3	0.0298644	10	3
C9J3L8	SSR1	Translocon-associated protein subunit alpha	0.497422	2.11e-48	50	8	-0.718105	2.84e-83	50	8	0.00459584	25	4	0.0898217	25	4	-0.00705821	25	4
H0YM70	PSME2	Proteasome activator complex subunit 2	0.496838	1.07e-34	52	4	-0.387757	6.28e-27	52	4	0.0603954	26	2	0.0322484	26	2	-0.0477778	26	2
Q9NTZ6	RBM12	RNA-binding protein 12 (RNA-binding motif protein 12) (SH3/WW domain anchor protein in the nucleus) (SWAN)	0.496685	0.486565	4	4	0.758665	0.322998	4	4	-0.0578494	2	2	0.26761	2	2	0.167185	2	2
Q9HBH0	RHOF	Rho-related GTP-binding protein RhoF (Rho family GTPase Rif) (Rho in filopodia)	0.496241	0.900345	2	2	-1.24699	0.241048	2	2	-0.011206	1	1	0.171507	1	1	0.183841	1	1
B4DWT1	SRSF11	Serine/arginine-rich-splicing factor 11 (cDNA FLJ52287, highly similar to Splicing factor arginine/serine-rich 11)	0.49565	5.33e-05	8	8	0.710805	1.37e-08	8	8	-0.00223813	4	4	-0.0427577	4	4	-0.0871041	4	4
P62310	LSM3	U6 snRNA-associated Sm-like protein LSm3	0.495487	1.28e-18	18	4	0.543843	2.67e-20	18	4	0.0659155	9	2	-0.0251927	9	2	-0.0116809	9	2
Q5JB52	HNRPLL	Heterogeneous nuclear ribonucleoprotein L-like (Stromal RNA regulating factor)	0.494755	0.553413	4	4	0.227659	1	4	4	-0.429528	2	2	0.0511095	2	2	-0.238747	2	2
P55265	ADAR	Double-stranded RNA-specific adenosine deaminase (DRADA) (EC 3.5.4.-) (136 kDa double-stranded RNA-binding protein) (p136) (Interferon-inducible protein 4) (IFI-4) (K88DSRBP)	0.494687	3.2e-51	50	10	0.709518	3.2e-74	50	10	-0.0201442	25	5	0.100179	25	5	0.032923	25	5
K7EMD0	PSME3	Proteasome activator complex subunit 3 (Fragment)	0.494681	1.68e-22	14	4	0.920321	5.74e-34	14	4	-0.118246	7	2	0.0453733	7	2	0.038067	7	2
P09496	CLTA	Clathrin light chain A (Lca)	0.494626	8.34e-80	60	10	0.0992053	2.41e-47	60	10	0.0226478	30	5	0.0743652	30	5	-0.00514864	30	5
P35858	IGFALS	Insulin-like growth factor-binding protein complex acid labile subunit (ALS)	0.494009	4.56e-07	12	2	0.141198	0.00888183	12	2	-0.201097	6	1	0.0311151	6	1	-0.184585	6	3
Q29963	HLA-C	HLA class I histocompatibility antigen, Cw-6 alpha chain (MHC class I antigen Cw*6)	0.492618	9.2e-17	36	3	0.575289	4.91e-22	36	3	0.00619475	18	2	0.0581898	18	2	0.0480478	18	1
Q9UKX7	NUP50	Nuclear pore complex protein Nup50 (50 kDa nucleoporin) (Nuclear pore-associated protein 60 kDa-like) (Nucleoporin Nup50)	0.492547	4.21e-17	14	4	0.170127	1.23e-06	14	4	0.00824774	7	2	0.027408	7	2	-0.00667251	7	2
P05026	ATP1B1	Sodium/potassium-transporting ATPase subunit beta-1 (Sodium/potassium-dependent ATPase subunit beta-1)	0.492099	1.31e-63	74	8	-0.299923	1.57e-66	74	8	0.054414	37	4	0.0121333	37	4	0.0176703	37	4
Q9NZT2	OGFR	Opioid growth factor receptor (OGFr) (Protein 7-60) (Zeta-type opioid receptor)	0.49202	1	2	2	0.56911	0.702339	2	2	0.0464068	1	1	0.260054	1	1	-0.13561	1	1
B4DRW9		NA	0.491474	0.628451	2	2	0.914679	0.292011	2	2	0.16065	1	1	0.0124003	1	1	0.0721077	1	1
Q96P70	IPO9	Importin-9 (Imp9) (Ran-binding protein 9) (RanBP9)	0.491213	7.41e-08	8	2	0.322662	0.00562026	8	2	0.0016415	4	1	0.0479429	4	1	0.00165152	4	1
Q99805	TM9SF2	Transmembrane 9 superfamily member 2 (p76)	0.491146	3.87e-135	84	14	-0.265286	6.6e-121	84	14	-0.0113601	42	7	0.0284251	42	7	0.0115427	42	7
Q9UGJ0	PRKAG2	5'-AMP-activated protein kinase subunit gamma-2 (AMPK gamma2) (AMPK subunit gamma-2) (H91620p)	0.490233	3.02e-23	18	8	-0.903106	1.69e-28	18	8	-0.0790094	9	4	-0.0712614	9	4	-0.0209558	9	4
B2RDM2		NA	0.489658	7.39e-173	154	8	0.461398	2.87e-205	154	8	-0.00914446	77	4	0.0555026	77	4	0.0205484	77	3
K7EKI4	MRPL4	39S ribosomal protein L4, mitochondrial	0.489239	6.08e-44	22	8	-0.275038	8.57e-31	22	8	-0.0131085	11	4	0.232301	11	4	-0.0184592	11	4
P00995	SPINK1	Pancreatic secretory trypsin inhibitor (Serine protease inhibitor Kazal-type 1) (Tumor-associated trypsin inhibitor) (TATI)	0.488268	1	4	4	0.288063	1	4	4	-0.225538	2	2	0.687708	2	2	-0.0975985	2	2
Q8TCY9	URGCP	Up-regulator of cell proliferation (HBV X protein up-regulated gene 4 protein) (HBxAg up-regulated gene 4 protein)	0.488213	0.00215579	4	4	0.301973	0.0510061	4	4	-0.0784311	2	2	-0.0998192	2	2	-0.414781	2	2
B1AVQ5	MUC1	Mucin-1 subunit alpha	0.487664	0.182898	8	2	-1.14667	0.0231698	8	2	-0.315007	4	1	0.142814	4	1	0.334909	4	1
E9PRB9	SPCS2	Signal peptidase complex subunit 2	0.487372	6.02e-24	18	6	-0.54068	3.14e-31	18	6	0.0590471	9	3	-0.0322405	9	3	0.042162	9	3
Q9Y2N7	HIF3A	Hypoxia-inducible factor 3-alpha (HIF-3-alpha) (HIF3-alpha) (Basic-helix-loop-helix-PAS protein MOP7) (Class E basic helix-loop-helix protein 17) (bHLHe17) (HIF3-alpha-1) (Inhibitory PAS domain protein) (IPAS) (Member of PAS protein 7) (PAS domain-containing protein 7)	0.487204	1.86e-28	20	8	0.570705	1.01e-40	20	8	0.100184	10	4	0.143045	10	4	0.0734012	10	4
Q9HCD5	NCOA5	Nuclear receptor coactivator 5 (NCoA-5) (Coactivator independent of AF-2) (CIA)	0.486578	2.54e-30	24	6	0.8422	2.6e-41	24	6	-0.0677151	12	3	0.0801341	12	3	-0.147392	12	3
Q2PPL5	TRMU	Mitochondrial 5-methylaminomethyl-2-thiouridylate-methyltransferase transcript variant 1 (Mitochondrial 5-methylaminomethyl-2-thiouridylate-methyltransferase transcript variant 2) (Mitochondrial tRNA-specific 2-thiouridylase 1)	0.486532	0.618433	2	2	-0.949107	0.35865	2	2	-0.0692264	1	1	0.104359	1	1	0.109698	1	1
O43815	STRN	Striatin	0.486383	7.84e-16	16	2	0.68906	1.68e-10	16	2	0.0151477	8	1	0.0464225	8	1	-0.0140242	8	1
Q9P258	RCC2	Protein RCC2 (RCC1-like protein TD-60) (Telophase disk protein of 60 kDa)	0.485689	1.85e-77	44	12	0.862337	1.66e-64	44	12	-0.0183306	22	6	0.0459501	22	6	0.00182945	22	5
Q2TB90	HKDC1	Putative hexokinase HKDC1 (EC 2.7.1.1) (Hexokinase domain-containing protein 1)	0.485456	1.16e-05	20	6	0.504825	0.000373434	20	6	0.0201128	10	3	0.037182	10	3	-0.00621038	10	3
Q9UBE0	SAE1	SUMO-activating enzyme subunit 1 (Ubiquitin-like 1-activating enzyme E1A)	0.485126	3.81e-21	18	6	0.793684	9.6e-21	18	6	0.141771	9	3	0.0224742	9	3	0.0226971	9	3
O00232	PSMD12	26S proteasome non-ATPase regulatory subunit 12 (26S proteasome regulatory subunit RPN5) (26S proteasome regulatory subunit p55)	0.484989	1.1e-90	64	14	0.333318	3.41e-108	64	14	0.0351852	32	7	0.023119	32	7	0.0216363	32	7
Q96AB3	ISOC2	Isochorismatase domain-containing protein 2, mitochondrial	0.484168	1.85e-11	22	4	-0.364678	1.06e-15	22	4	0.00546507	11	2	0.142952	11	2	0.0698851	11	2
G3V4V8	NSFL1C	NSFL1 cofactor p47	0.483616	0.170142	2	2	0.892881	0.163691	2	2	-0.00867547	1	1	-0.0697831	1	1	-0.0625779	1	1
B7ZKW8	RCSD1	CapZ-interacting protein (Uncharacterized protein)	0.48271	1	2	2	1.79729	0.0284698	2	2	0.0252319	1	1	0.269858	1	1	0.106152	1	1
K7EJ35	SYNGR2	Synaptogyrin 2, isoform CRA_a (Synaptogyrin-2)	0.482667	0.0828588	2	2	0.218745	0.54219	2	2	0.0677803	1	1	0.031795	1	1	0.0475662	1	1
F8W8T1	MX1	Interferon-induced GTP-binding protein Mx1, N-terminally processed	0.482408	7.46e-19	12	4	1.2603	5.44e-13	12	4	0.0773305	6	2	0.0702678	6	2	-0.0132408	6	2
F6WSP1		NA	0.480603	0.0570229	4	4	-0.268841	1	4	4	0.122902	2	2	0.0300631	2	2	-0.0318203	2	2
Q4V370	SECISBP2	Selenocysteine insertion sequence-binding protein 2 (Fragment)	0.480361	1	4	4	0.134526	1	4	4	0.131489	2	2	0.124864	2	2	0.0437462	2	2
B7Z685	GUCY1B3	Guanylate cyclase 1, soluble, beta 3, isoform CRA_c (Guanylate cyclase soluble subunit beta-1) (cDNA FLJ50853, highly similar to Guanylate cyclase soluble subunit beta-1 (EC 4.6.1.2))	0.480148	0.312313	4	4	0.998772	0.0117288	4	4	-0.101036	2	2	-0.0227068	2	2	-0.0541169	2	2
H3BLU6	RNF213	E3 ubiquitin-protein ligase RNF213	0.479976	2.49e-17	16	4	-0.0416194	1	16	4	-0.0805502	8	2	0.0401916	8	2	-0.0177136	8	2
P19397	CD53	Leukocyte surface antigen CD53 (Cell surface glycoprotein CD53) (Tetraspanin-25) (Tspan-25) (CD antigen CD53)	0.47977	1	4	4	0.887732	1	4	4	0.468563	2	2	0.872836	2	2	0.234418	2	2
E5RFI2	MRPL13	39S ribosomal protein L13, mitochondrial	0.479336	0.00252683	4	4	0.433917	1	4	4	0.0431798	2	2	0.0863066	2	2	-0.0405549	2	2
C9JVB6	TRMT10C	Mitochondrial ribonuclease P protein 1 (Fragment)	0.478628	1.52e-23	18	6	-0.534931	1.13e-38	18	6	0.028114	9	3	0.0361063	9	3	0.0977976	9	3
Q8NHV1	GIMAP7	GTPase IMAP family member 7 (Immunity-associated nucleotide 7 protein) (IAN-7)	0.47826	1	2	2	0.637587	0.250608	2	2	0.0572102	1	1	0.340216	1	1	0.0470479	1	1
F5H6D0	MOGS	Mannosyl-oligosaccharide glucosidase	0.478123	1.95e-103	76	12	-0.425275	2.11e-136	76	12	0.0127775	38	6	0.0105439	38	6	0.00529934	38	6
F6SKP1	GPNMB	Transmembrane glycoprotein NMB (Uncharacterized protein)	0.477911	1.81e-21	20	6	1.23841	9.24e-42	20	6	0.0393933	10	3	0.0199091	10	3	0.0469233	10	3
Q86X76	NIT1	Nitrilase homolog 1 (EC 3.5.-.-)	0.477704	0.103296	6	2	0.0419808	1	6	2	0.0133117	3	1	-0.0161529	3	1	-0.0634082	3	1
P09429	HMGB1	High mobility group protein B1 (High mobility group protein 1) (HMG-1)	0.477184	2.08e-05	38	2	0.362109	4.56e-05	38	2	0.0319132	19	1	0.0337126	19	1	0.0312965	19	1
P48052	CPA2	Carboxypeptidase A2 (EC 3.4.17.15)	0.47683	0.0644889	4	4	-1.80504	0.000702789	4	4	0.00900445	2	2	-0.166952	2	2	0.0336607	2	2
A6NI33	PGAP1	GPI inositol-deacylase (Fragment)	0.476317	1	2	2	0.365327	0.146155	2	2	-0.276418	1	1	0.174452	1	1	-0.234503	1	1
G5E928	MAN2B1	Lysosomal alpha-mannosidase B peptide (Mannosidase, alpha, class 2B, member 1, isoform CRA_a)	0.476268	7.98e-26	24	8	0.166902	2.9e-15	24	7	-0.0918261	12	4	-0.114035	12	4	-0.0693671	12	3
P55957	BID	BH3-interacting domain death agonist (p22 BID) (BID) [Cleaved into: BH3-interacting domain death agonist p15 (p15 BID); BH3-interacting domain death agonist p13 (p13 BID); BH3-interacting domain death agonist p11 (p11 BID)]	0.475773	1.4e-58	42	12	0.648349	2.97e-80	42	12	-0.0561889	21	6	0.0217802	21	6	-0.0343849	21	6
Q9NX62	IMPAD1	Inositol monophosphatase 3 (IMP 3) (IMPase 3) (EC 3.1.3.25) (EC 3.1.3.7) (Golgi 3-prime phosphoadenosine 5-prime phosphate 3-prime phosphatase) (Golgi-resident PAP phosphatase) (gPAPP) (Inositol monophosphatase domain-containing protein 1) (Inositol-1(or 4)-monophosphatase 3) (Myo-inositol monophosphatase A3)	0.475218	0.930645	4	4	-0.0273872	1	4	4	0.175976	2	2	0.136991	2	2	0.0697576	2	2
Q6NX41	POLR2A	DNA-directed RNA polymerase (EC 2.7.7.6)	0.474676	4.11e-13	14	4	0.649167	2.57e-13	14	3	0.0639177	7	2	0.201389	7	2	0.0109174	7	1
Q5QPM2	RALY	RNA-binding protein Raly (Fragment)	0.474666	0.288328	4	4	0.726911	0.234188	4	4	-0.126177	2	2	-0.111574	2	2	-0.126799	2	2
P16499	PDE6A	Rod cGMP-specific 3',5'-cyclic phosphodiesterase subunit alpha (GMP-PDE alpha) (EC 3.1.4.35) (PDE V-B1)	0.474369	1	2	2	0.492417	1	2	2	0.396508	1	1	0.1499	1	1	0.201973	1	1
A8MY76	NOP9	Nucleolar protein 9	0.473855	0.255239	8	2	0.733489	0.000145243	8	2	-0.0198165	4	1	0.370797	4	1	-0.00596222	4	1
K7EJE6	FMNL1	Formin-like protein 1 (Fragment)	0.473795	1	4	4	0.709471	1	4	4	-0.0488341	2	2	0.187799	2	2	-0.0724444	2	2
B5MDZ7	CHD1L	Chromodomain-helicase-DNA-binding protein 1-like	0.472728	0.0102671	14	14	0.440464	0.00104694	14	14	-0.133419	7	7	-0.0271938	7	7	-0.127852	7	7
P51531	SMARCA2	Probable global transcription activator SNF2L2 (EC 3.6.4.-) (ATP-dependent helicase SMARCA2) (BRG1-associated factor 190B) (BAF190B) (Protein brahma homolog) (hBRM) (SNF2-alpha) (SWI/SNF-related matrix-associated actin-dependent regulator of chromatin subfamily A member 2)	0.472198	3.99e-26	28	8	0.327532	9.25e-39	28	8	0.0476063	14	4	0.0157056	14	4	0.0127282	14	4
Q16222	UAP1	UDP-N-acetylhexosamine pyrophosphorylase (Antigen X) (AGX) (Sperm-associated antigen 2) [Includes: UDP-N-acetylgalactosamine pyrophosphorylase (EC 2.7.7.83) (AGX-1); UDP-N-acetylglucosamine pyrophosphorylase (EC 2.7.7.23) (AGX-2)]	0.471195	3.99e-53	42	8	-0.794183	4.08e-107	42	8	-0.0135044	21	4	0.0526755	21	4	-0.0861096	21	4
E9PP28	PPT1	Palmitoyl-protein thioesterase 1 (Fragment)	0.47055	4.75e-73	26	10	0.118671	4.81e-25	26	10	0.0165409	13	5	0.111926	13	5	-0.0127421	13	5
H7BZ02	PNPT1	Polyribonucleotide nucleotidyltransferase 1, mitochondrial	0.470092	4.51e-08	12	4	-0.0816953	0.000931032	12	4	0.00920038	6	2	-0.132354	6	2	0.15562	6	2
G3V357	RNASE1	Ribonuclease pancreatic	0.46992	0.986786	2	2	-2.15038	0.23929	2	2	0.10323	1	1	-0.193199	1	1	-0.106289	1	1
C9JNV2	BUD31	Protein BUD31 homolog	0.469773	0.0440417	2	2	0.486016	0.864205	2	2	0.179434	1	1	0.166362	1	1	0.333958	1	1
F8WFD4		NA	0.469039	3.55e-06	6	6	0.652965	0.0191572	6	6	0.000393659	3	3	0.0629481	3	3	0.023019	3	3
Q9HDC9	APMAP	Adipocyte plasma membrane-associated protein (Protein BSCv)	0.46897	1.26e-138	88	12	0.272517	1.26e-121	88	12	0.0164746	44	6	0.0293205	44	6	-0.0524507	44	6
P32320	CDA	Cytidine deaminase (EC 3.5.4.5) (Cytidine aminohydrolase)	0.468585	1	2	2	2.20192	0.268906	2	2	-0.461331	1	1	0.457897	1	1	-0.0735197	1	1
Q7L2E3	DHX30	Putative ATP-dependent RNA helicase DHX30 (EC 3.6.4.13) (DEAH box protein 30)	0.468506	0.330753	2	2	0.370374	0.454086	2	2	-0.00136254	1	1	-0.103003	1	1	-0.0848597	1	1
J3QL05	SRSF2	Serine/arginine-rich-splicing factor 2 (Fragment)	0.468204	3.63e-30	32	8	0.266669	1.86e-14	32	8	0.00899172	16	4	0.0115113	16	4	0.00919311	16	4
O00116	AGPS	Alkyldihydroxyacetonephosphate synthase, peroxisomal (Alkyl-DHAP synthase) (EC 2.5.1.26) (Aging-associated gene 5 protein) (Alkylglycerone-phosphate synthase)	0.46767	0.0897085	6	2	0.104329	1	6	2	0.162498	3	1	0.211613	3	1	0.109251	3	1
H7C5L1	PTGES2	Prostaglandin E synthase 2 truncated form (Fragment)	0.467475	1.5e-89	48	12	-1.08163	1.14e-118	48	12	0.056798	24	6	-0.0136632	24	6	0.054947	24	6
K7EJQ7	SEC11C	Signal peptidase complex catalytic subunit SEC11C	0.46667	1.33e-224	128	14	-1.10903	6.28e-182	128	14	-0.0388775	64	7	-0.0787296	64	7	-0.0207431	64	7
G5E9U8	PARP9	Poly (ADP-ribose) polymerase family, member 9, isoform CRA_b (Poly [ADP-ribose] polymerase 9)	0.466244	0.0289718	4	4	0.629042	0.192508	4	4	-0.0235386	2	2	-0.0928138	2	2	0.0384242	2	2
Q08380	LGALS3BP	Galectin-3-binding protein (Basement membrane autoantigen p105) (Lectin galactoside-binding soluble 3-binding protein) (Mac-2-binding protein) (MAC2BP) (Mac-2 BP) (Tumor-associated antigen 90K)	0.466162	2.89e-256	164	14	0.318685	1.19e-130	164	14	0.0164375	82	7	0.03553	82	7	-0.0196361	82	5
O43615	TIMM44	Mitochondrial import inner membrane translocase subunit TIM44	0.46548	4.22e-168	90	14	-0.70237	1.95e-178	90	14	0.036144	45	7	0.00571325	45	7	-0.00450635	45	6
F5H780	TXNRD1	Thioredoxin reductase 1, cytoplasmic	0.465147	4.27e-20	24	4	-0.382658	2.39e-21	24	4	0.0479132	12	2	-0.0450445	12	2	-0.0544205	12	2
Q5VYY1	ANKRD22	Ankyrin repeat domain-containing protein 22	0.464796	1.01e-69	42	8	-0.264908	1.86e-37	42	8	-0.0547899	21	4	0.0759312	21	4	-0.0247658	21	4
P05787	KRT8	Keratin, type II cytoskeletal 8 (Cytokeratin-8) (CK-8) (Keratin-8) (K8) (Type-II keratin Kb8)	0.46476	0	1492	10	0.029292	0.361113	1492	10	0.00376876	746	4	-0.0272743	746	3	0.027967	746	1
P98082	DAB2	Disabled homolog 2 (DOC-2) (Differentially-expressed protein 2)	0.46411	2.85e-14	10	2	0.554059	1e-14	10	2	0.0638938	5	1	0.0162338	5	1	-0.0382455	5	1
H7C4X4	ABI3BP	Target of Nesh-SH3 (Fragment)	0.462255	0.268754	2	2	0.599611	0.0490713	2	2	0.016517	1	1	-0.0480058	1	1	-0.000514657	1	1
B5MC27	PQLC3	PQ-loop repeat-containing protein 3	0.461602	0.309814	2	2	-0.312	0.121497	2	2	-0.142851	1	1	-0.0720808	1	1	-0.163228	1	1
Q5XKP0	QIL1	Protein QIL1 (Protein P117)	0.460733	2.97e-05	12	2	-1.02237	2.1e-10	12	2	0.0226749	6	1	0.0692522	6	1	0.00424637	6	1
B4DN45	MAT2A	S-adenosylmethionine synthase (EC 2.5.1.6)	0.460422	0.00267538	10	2	0.540405	1.52e-06	10	2	-0.188503	5	1	0.257382	5	1	0.102378	5	1
Q14165	MLEC	Malectin	0.459543	0.0226039	16	2	-0.843797	4.25e-09	16	2	0.0540217	8	1	-0.015193	8	1	0.0690023	8	1
P10412	HIST1H1E	Histone H1.4 (Histone H1b) (Histone H1s-4)	0.458628	0	432	14	0.174509	1.51e-130	432	14	0.0933449	216	7	0.0163733	216	7	0.0199358	216	4
O15533	TAPBP	Tapasin (TPN) (TPSN) (NGS-17) (TAP-associated protein) (TAP-binding protein)	0.458307	9.38e-59	34	12	0.568663	7.36e-74	34	12	0.0296312	17	6	-0.00828118	17	6	0.0206767	17	5
F5H5G4	WBP11	WW domain-binding protein 11	0.458301	1	4	4	0.513025	0.892558	4	4	0.122435	2	2	0.375781	2	2	-0.0210254	2	2
E9PI87	HTATIP2	Oxidoreductase HTATIP2	0.458245	3.84e-23	16	6	-0.869538	2.32e-42	16	6	-0.0261599	8	3	-0.0307461	8	3	0.0705081	8	3
Q5W1L7	SLC35A1	CMP-sialic acid transporter	0.45809	1	4	2	0.204812	1	4	2	-0.0106206	2	1	0.120551	2	1	0.0229677	2	1
E7ES93	RGPD1	RANBP2-like and GRIP domain-containing protein 1	0.457773	0.668396	2	2	0.525533	0.232554	2	2	-0.109708	1	1	0.0547878	1	1	-0.0677896	1	1
Q8WYA6	CTNNBL1	Beta-catenin-like protein 1 (Nuclear-associated protein) (NAP) (Testis development protein NYD-SP19)	0.45773	3.17e-90	38	10	0.669444	3.42e-77	38	10	-0.0451122	19	5	0.0430171	19	5	0.0555305	19	5
K7EN06	DIRAS1	GTP-binding protein Di-Ras1 (Fragment)	0.456869	0.86653	2	2	0.4742	0.614827	2	2	0.188581	1	1	0.0181447	1	1	0.0367261	1	1
C9JA28	SSR3	Translocon-associated protein subunit gamma	0.456128	1.34e-54	38	14	-0.0476031	8.23e-26	38	14	0.0168379	19	7	-0.0335656	19	7	-0.02986	19	7
P14091	CTSE	Cathepsin E (EC 3.4.23.34) [Cleaved into: Cathepsin E form I; Cathepsin E form II]	0.456086	5.16e-218	140	13	-2.06059	3.07e-282	140	14	0.0257448	70	6	-0.270141	70	7	0.00797569	70	6
H0Y9L9	PDS5A	Sister chromatid cohesion protein PDS5 homolog A (Fragment)	0.455354	5.16e-10	16	2	0.341451	8.88e-13	16	2	0.00538442	8	1	0.178245	8	1	-0.0513805	8	1
K7EP46	THOP1	Thimet oligopeptidase	0.454584	1	8	2	0.512892	1	8	2	0.198376	4	1	0.564013	4	1	0.36792	4	1
H3BTH4	ADPGK	ADP-dependent glucokinase (Fragment)	0.454551	0.334705	2	2	0.200938	0.0905758	2	2	0.0848437	1	1	0.164745	1	1	0.081144	1	1
C9K0G7	BDH1	D-beta-hydroxybutyrate dehydrogenase, mitochondrial (Fragment)	0.454527	2.2e-08	6	2	-0.16716	0.0016973	6	2	0.0133307	3	1	0.0528063	3	1	-0.0181309	3	1
P13798	APEH	Acylamino-acid-releasing enzyme (AARE) (EC 3.4.19.1) (Acyl-peptide hydrolase) (APH) (Acylaminoacyl-peptidase) (Oxidized protein hydrolase) (OPH)	0.453624	3.51e-143	64	14	-0.471452	9.37e-110	64	14	0.0226256	32	7	0.0229545	32	7	-0.00747527	32	7
O75937	DNAJC8	DnaJ homolog subfamily C member 8 (Splicing protein spf31)	0.453605	0.602721	4	2	0.711238	2.3e-05	4	2	-0.0231496	2	1	0.148048	2	1	-0.0652187	2	1
Q96KN1	FAM84B	Protein FAM84B (Breast cancer membrane protein 101) (Protein NSE2)	0.453412	1	2	2	-0.448192	1	2	2	-0.149676	1	1	0.203259	1	1	-0.672419	1	1
Q9UII2	ATPIF1	ATPase inhibitor, mitochondrial (Inhibitor of F(1)F(o)-ATPase) (IF(1)) (IF1)	0.453083	1	6	5	-1.16785	0.0033243	6	6	-0.187177	3	3	0.300656	3	2	-0.0159559	3	3
H0Y6E7	RBMX	RNA-binding motif protein, X chromosome, N-terminally processed (Fragment)	0.453044	1.77e-103	62	8	0.363613	2.47e-109	62	8	0.0177712	31	4	0.0212938	31	4	0.01554	31	4
Q9NWZ3	IRAK4	Interleukin-1 receptor-associated kinase 4 (IRAK-4) (EC 2.7.11.1) (Renal carcinoma antigen NY-REN-64)	0.453042	1	4	4	0.00352412	1	4	4	-0.108278	2	2	-0.119199	2	2	-0.0570955	2	2
Q9Y259	CHKB	Choline/ethanolamine kinase (Choline kinase beta) (CK) (CKB) (EC 2.7.1.32) (Choline kinase-like protein) (Ethanolamine kinase) (EK) (EC 2.7.1.82) (Ethanolamine kinase beta) (EKB) (choline/ethanolamine kinase beta) (CKEKB)	0.452993	4.02e-31	24	6	-0.554063	1.81e-34	24	6	-0.0017192	12	3	0.0385752	12	3	-0.0251234	12	3
F8WCC8		NA	0.45291	0.0667205	4	4	-0.433502	0.00679506	4	4	-0.00271037	2	2	0.00521258	2	2	-0.045538	2	2
Q5SRN7	HLA-A	HLA class I histocompatibility antigen, A-68 alpha chain	0.452475	1.24e-69	100	5	-0.10595	6.64e-17	100	5	0.0246868	50	3	0.0609621	50	3	-0.00610532	50	2
P09874	PARP1	Poly [ADP-ribose] polymerase 1 (PARP-1) (EC 2.4.2.30) (ADP-ribosyltransferase diphtheria toxin-like 1) (ARTD1) (NAD(+) ADP-ribosyltransferase 1) (ADPRT 1) (Poly[ADP-ribose] synthase 1)	0.451606	4.1e-170	116	14	0.317649	1.38e-150	116	14	0.048407	58	7	0.0559164	58	7	-0.00803487	58	7
B9A064	IGLL5	Immunoglobulin lambda-like polypeptide 5 (G lambda-1) (Germline immunoglobulin lambda 1)	0.450955	4.34e-09	68	2	-0.247127	8.54e-07	68	2	0.0984082	34	1	-0.21447	34	1	NaN	34	0
Q5QPL9	RALY	RNA-binding protein Raly (Fragment)	0.450942	1.76e-17	26	4	0.635701	5.66e-29	26	4	-0.00357797	13	2	-5.63e-06	13	2	-0.0510075	13	2
Q15061	WDR43	WD repeat-containing protein 43	0.450855	0.0007464	8	2	0.747629	0.00495778	8	2	-0.00246807	4	1	0.148241	4	1	NaN	4	0
F5GXV9	RPTOR	Regulatory-associated protein of mTOR	0.45054	0.412654	6	6	-0.00511827	1	6	6	-0.257375	3	3	0.137557	3	3	-0.127381	3	3
Q13438	OS9	Protein OS-9 (Amplified in osteosarcoma 9)	0.449484	0.462162	4	4	-0.17769	1	4	4	-0.0061379	2	2	-0.0746921	2	2	-0.080278	2	2
K7ERH5	AP1M2	AP-1 complex subunit mu-2 (Fragment)	0.449092	0.00319984	4	2	-0.451238	0.0512623	4	2	0.276625	2	1	-0.0544418	2	1	0.0328553	2	1
O95319	CELF2	CUGBP Elav-like family member 2 (CELF-2) (Bruno-like protein 3) (CUG triplet repeat RNA-binding protein 2) (CUG-BP2) (CUG-BP- and ETR-3-like factor 2) (ELAV-type RNA-binding protein 3) (ETR-3) (Neuroblastoma apoptosis-related RNA-binding protein) (hNAPOR) (RNA-binding protein BRUNOL-3)	0.448922	0.0102976	4	2	0.460185	0.0275439	4	2	0.0747361	2	1	0.251994	2	1	-0.0158343	2	1
P09668	CTSH	Pro-cathepsin H [Cleaved into: Cathepsin H mini chain; Cathepsin H (EC 3.4.22.16); Cathepsin H heavy chain; Cathepsin H light chain]	0.448721	2.92e-45	32	12	-0.444519	1.49e-53	32	12	0.0414017	16	6	0.052512	16	6	0.032588	16	6
H0YGJ7	EIF3J	Eukaryotic translation initiation factor 3 subunit J (Fragment)	0.448609	0.87874	2	2	0.0447962	1	2	2	0.0531269	1	1	-0.167431	1	1	0.0268785	1	1
F5H125	CADM1	Cell adhesion molecule 1 (Fragment)	0.448525	0.0698972	2	2	0.542885	0.284324	2	2	0.0821537	1	1	0.0477987	1	1	0.157526	1	1
Q5I7T1	ALG10B	Putative Dol-P-Glc:Glc(2)Man(9)GlcNAc(2)-PP-Dol alpha-1,2-glucosyltransferase (EC 2.4.1.256) (Alpha-1,2-glucosyltransferase ALG10-A) (Alpha-2-glucosyltransferase ALG10-B) (Asparagine-linked glycosylation protein 10 homolog B) (Potassium channel regulator 1)	0.44848	0.00220088	10	10	-0.260635	1	10	10	-0.058671	5	5	-0.034589	5	5	-0.0605789	5	5
P50225	SULT1A1	Sulfotransferase 1A1 (ST1A1) (EC 2.8.2.1) (Aryl sulfotransferase 1) (HAST1/HAST2) (Phenol sulfotransferase 1) (Phenol-sulfating phenol sulfotransferase 1) (P-PST 1) (ST1A3) (Thermostable phenol sulfotransferase) (Ts-PST)	0.448365	1.09e-09	22	4	-0.440957	7.91e-20	22	4	0.0739992	11	2	-0.0494309	11	2	0.0474462	11	2
F8W1R0	FGD4	FYVE, RhoGEF and PH domain-containing protein 4	0.447968	1.23e-05	16	2	-0.927493	4.09e-13	16	2	-0.142609	8	1	-0.0610694	8	1	-0.0467224	8	1
F5H1Z6	STARD10	PCTP-like protein (Fragment)	0.447313	0.0649607	24	2	-0.193479	0.229691	24	2	0.0373771	12	1	0.0411412	12	1	0.0402764	12	1
H7BY36	EWSR1	RNA-binding protein EWS (Fragment)	0.447038	5.09e-27	28	8	0.449908	6.27e-42	28	8	0.0216789	14	4	0.00292639	14	4	-0.00124604	14	4
Q9H0A0	NAT10	N-acetyltransferase 10 (EC 2.3.1.-)	0.447014	0.00169851	16	2	0.789192	8.15e-12	16	2	-0.0295426	8	1	0.31658	8	1	NaN	8	0
H3BP78	FANCI	Fanconi anemia group I protein (Fragment)	0.446775	0.000238649	12	12	0.0740491	1	12	12	0.0170437	6	6	0.13469	6	6	-0.00278136	6	6
F5H648	TAP1	Antigen peptide transporter 1	0.446174	0.783487	2	2	0.21575	0.896486	2	2	-0.206196	1	1	-0.00415489	1	1	-0.00924293	1	1
Q5JTZ9	AARS2	Alanine--tRNA ligase, mitochondrial (EC 6.1.1.7) (Alanyl-tRNA synthetase) (AlaRS)	0.445844	0.473699	4	4	0.375405	1	4	4	0.0502213	2	2	0.0676456	2	2	0.122291	2	2
H7C4R5	TBRG4	Protein TBRG4 (Fragment)	0.4457	2.3e-08	8	2	-0.58252	0.00711457	8	2	-0.544078	4	1	0.278858	4	1	-0.189901	4	1
O75146	HIP1R	Huntingtin-interacting protein 1-related protein (HIP1-related protein) (Huntingtin-interacting protein 12) (HIP-12)	0.445451	1.71e-58	76	10	-0.895961	4.54e-131	76	10	-0.0447003	38	5	-0.00172477	38	5	-0.0334683	38	5
Q01432	AMPD3	AMP deaminase 3 (EC 3.5.4.6) (AMP deaminase isoform E) (Erythrocyte AMP deaminase)	0.445154	1	10	2	0.918819	8.37e-05	10	2	0.0142072	5	1	0.545385	5	1	-0.0321485	5	1
O43824	GTPBP6	Putative GTP-binding protein 6 (Pseudoautosomal GTP-binding protein-like)	0.444963	0.241587	8	8	-0.455188	0.355994	8	8	-0.0692143	4	4	-0.0525201	4	4	-0.186207	4	4
B4E0R6	IPO5	Importin-5 (cDNA FLJ54573, highly similar to Importin beta-3)	0.44484	6.18e-19	28	4	0.290752	2.16e-14	28	4	0.0290443	14	2	0.0907033	14	2	0.0120834	14	2
P28062	PSMB8	Proteasome subunit beta type-8 (EC 3.4.25.1) (Low molecular mass protein 7) (Macropain subunit C13) (Multicatalytic endopeptidase complex subunit C13) (Proteasome component C13) (Proteasome subunit beta-5i) (Really interesting new gene 10 protein)	0.444555	6.22e-131	66	14	-0.154871	1.04e-95	66	14	0.0414187	33	7	0.0517848	33	7	-0.0280037	33	7
Q15363	TMED2	Transmembrane emp24 domain-containing protein 2 (Membrane protein p24A) (p24) (p24 family protein beta-1) (p24beta1)	0.444297	3.87e-154	106	12	-0.43324	7.73e-159	106	12	-0.00218825	53	6	-0.000967682	53	6	-0.0206184	53	6
P19623	SRM	Spermidine synthase (SPDSY) (EC 2.5.1.16) (Putrescine aminopropyltransferase)	0.443654	0.081307	4	2	-0.182178	0.543558	4	2	-0.0658116	2	1	0.320316	2	1	-0.0438142	2	1
O15260	SURF4	Surfeit locus protein 4	0.442987	1.09e-296	172	14	-0.274608	3.44e-204	172	14	0.0130618	86	7	-0.00799716	86	7	0.0273481	86	6
E9PKV2	MRPL17	39S ribosomal protein L17, mitochondrial (Fragment)	0.442783	7.69e-17	12	4	-0.366459	2.09e-13	12	4	0.0913098	6	2	-0.00684167	6	2	0.000414296	6	2
H7C159	SRRT	Serrate RNA effector molecule homolog (Fragment)	0.442641	0.68168	2	2	0.41704	0.148628	2	2	-0.0384763	1	1	0.128346	1	1	-0.0692877	1	1
Q9Y2H6	FNDC3A	Fibronectin type-III domain-containing protein 3A (Human gene expressed in odontoblasts)	0.441888	1.3e-19	22	6	-0.446251	7.59e-28	22	6	0.0568107	11	3	0.389709	11	3	-0.0139413	11	3
H7C0M3	BPHL	Valacyclovir hydrolase (Fragment)	0.441448	0.839661	2	2	-0.381393	0.534329	2	2	0.0957741	1	1	0.245651	1	1	-0.0242491	1	1
Q7L3T8	PARS2	Probable proline--tRNA ligase, mitochondrial (EC 6.1.1.15) (Prolyl-tRNA synthetase) (ProRS)	0.441143	0.000860981	14	14	-1.31778	9.67e-08	14	14	0.0468825	7	7	-0.0469379	7	7	0.0616198	7	7
O15294	OGT	UDP-N-acetylglucosamine--peptide N-acetylglucosaminyltransferase 110 kDa subunit (EC 2.4.1.255) (O-GlcNAc transferase subunit p110) (O-linked N-acetylglucosamine transferase 110 kDa subunit) (OGT)	0.44113	1.51e-19	16	8	0.527126	8.56e-17	16	8	-0.0508836	8	4	0.00214492	8	4	-0.0111427	8	4
O60701	UGDH	UDP-glucose 6-dehydrogenase (UDP-Glc dehydrogenase) (UDP-GlcDH) (UDPGDH) (EC 1.1.1.22)	0.440663	8.92e-171	130	10	-0.0227142	2.1e-10	130	10	0.019043	65	5	0.077777	65	5	0.0161994	65	5
K7EQ66	NCLN	Nicalin (Fragment)	0.440431	0.142734	2	2	-1.32805	0.108567	2	2	0.0510079	1	1	0.00490849	1	1	0.0135898	1	1
P46952	HAAO	3-hydroxyanthranilate 3,4-dioxygenase (EC 1.13.11.6) (3-hydroxyanthranilate oxygenase) (3-HAO) (3-hydroxyanthranilic acid dioxygenase) (HAD)	0.440245	0.577298	4	4	-0.790678	0.283909	4	4	0.153933	2	2	-0.200362	2	2	-0.0724752	2	2
F5H6N3	CLTA	Clathrin light chain A	0.439547	0.0266813	10	2	1.08134	1.48e-12	10	2	0.00937745	5	1	0.351844	5	1	0.0803228	5	1
O75394	MRPL33	39S ribosomal protein L33, mitochondrial (L33mt) (MRP-L33)	0.43904	0.536056	8	8	-0.214851	0.89933	8	8	0.0130622	4	4	0.0615938	4	4	-0.0530393	4	4
B4DLR8	NQO1	NAD(P)H dehydrogenase [quinone] 1 (cDNA FLJ50573, highly similar to Homo sapiens NAD(P)H dehydrogenase, quinone 1 (NQO1), transcript variant 3, mRNA)	0.438313	0	420	14	-1.04532	0	420	14	-0.0315575	210	7	-0.0556862	210	7	-0.0026902	210	3
Q9NUQ8	ABCF3	ATP-binding cassette sub-family F member 3	0.437678	1	4	4	0.278874	1	4	4	-0.381519	2	2	0.508919	2	2	0.340654	2	2
E9PCG9	BDH1	D-beta-hydroxybutyrate dehydrogenase, mitochondrial	0.437582	1.27e-65	40	8	-1.0668	6.69e-75	40	8	0.0442675	20	4	-0.0264217	20	4	0.0263886	20	4
O43390	HNRNPR	Heterogeneous nuclear ribonucleoprotein R (hnRNP R)	0.437037	3.4e-71	120	6	0.446173	3.31e-105	120	6	0.0528209	60	3	0.104479	60	3	-0.00958662	60	3
Q9H9B4	SFXN1	Sideroflexin-1 (Tricarboxylate carrier protein) (TCC)	0.436783	1.09e-26	20	8	-0.30779	5.11e-29	20	8	0.10672	10	4	-0.073128	10	4	0.054091	10	4
O15160	POLR1C	DNA-directed RNA polymerases I and III subunit RPAC1 (DNA-directed RNA polymerase I subunit C) (RNA polymerases I and III subunit AC1) (AC40) (DNA-directed RNA polymerases I and III 40 kDa polypeptide) (RPA40) (RPA39) (RPC40)	0.436186	1	6	6	0.777443	0.152964	6	6	-0.0743493	3	3	0.198908	3	3	-0.0249272	3	3
Q86YN1	DOLPP1	Dolichyldiphosphatase 1 (EC 3.6.1.43) (Dolichyl pyrophosphate phosphatase 1)	0.435537	2.43e-37	24	8	-0.478238	5.28e-28	24	8	0.0322174	12	4	-0.0383611	12	4	0.0263394	12	4
E9PPZ0	KCNQ1	Potassium voltage-gated channel subfamily KQT member 1 (Fragment)	0.435468	0.594218	4	4	-2.69683	0.0687777	4	4	-0.0677205	2	2	-0.448905	2	2	0.0692419	2	2
O96019	ACTL6A	Actin-like protein 6A (53 kDa BRG1-associated factor A) (Actin-related protein Baf53a) (ArpNbeta) (BRG1-associated factor 53A) (BAF53A) (INO80 complex subunit K)	0.433778	0.0507761	2	2	0.538385	0.268666	2	2	-0.00445127	1	1	0.019973	1	1	-0.0155065	1	1
A2A376	DDX58	Probable ATP-dependent RNA helicase DDX58	0.433714	0.000523227	4	2	0.868616	0.0143585	4	2	0.0494325	2	1	0.176142	2	1	0.0548876	2	1
Q96CW5	TUBGCP3	Gamma-tubulin complex component 3 (GCP-3) (hGCP3) (Gamma-ring complex protein 104 kDa) (h104p) (hGrip104) (Spindle pole body protein Spc98 homolog) (hSpc98)	0.433657	0.0238895	6	2	-0.179383	1	6	2	-0.301606	3	1	-0.0125053	3	1	-0.13579	3	1
Q9NXA8	SIRT5	NAD-dependent protein deacylase sirtuin-5, mitochondrial (EC 3.5.1.-) (Regulatory protein SIR2 homolog 5) (SIR2-like protein 5)	0.433427	9.19e-16	12	4	-0.771156	4.26e-24	12	4	0.0334907	6	2	-0.115561	6	2	-0.0478202	6	2
H0Y5G9	NRD1	Nardilysin (Fragment)	0.43328	0.225499	2	2	0.789333	0.339603	2	2	0.106948	1	1	0.138754	1	1	0.190695	1	1
Q9NR28	DIABLO	Diablo homolog, mitochondrial (Direct IAP-binding protein with low pI) (Second mitochondria-derived activator of caspase) (Smac)	0.433233	1.21e-44	42	8	-0.363026	1.76e-38	42	8	0.010526	21	4	-0.00120449	21	4	0.0235329	21	4
J3KSH8	HN1	Hematological and neurological-expressed 1 protein (Fragment)	0.432878	8.03e-06	10	2	1.09119	1.78e-09	10	2	0.00398381	5	1	0.0210405	5	1	-0.062792	5	1
P48506	GCLC	Glutamate--cysteine ligase catalytic subunit (EC 6.3.2.2) (GCS heavy chain) (Gamma-ECS) (Gamma-glutamylcysteine synthetase)	0.432878	2.9e-11	12	4	0.331462	3.23e-05	12	4	0.11298	6	2	-0.0320869	6	2	0.0734154	6	2
F8WEX5	SUMF2	Sulfatase-modifying factor 2	0.431361	1.26e-59	40	8	-0.103002	8.8e-35	40	8	0.0287625	20	4	0.0370501	20	4	-0.0144914	20	4
Q9UM54	MYO6	Unconventional myosin-VI (Unconventional myosin-6)	0.431133	3.13e-115	100	14	0.258218	7.16e-89	100	14	-0.0510096	50	7	0.0989014	50	7	0.00431331	50	6
K7EPL2	UBA2	SUMO-activating enzyme subunit 2 (Fragment)	0.430981	1.71e-12	10	4	0.445859	1.52e-14	10	4	-0.0374662	5	2	0.133979	5	2	-0.0450264	5	2
Q8N8S7	ENAH	Protein enabled homolog	0.430802	8.28e-19	18	4	-0.0220337	0.122825	18	4	0.0222471	9	2	-0.00530887	9	2	-0.0168597	9	2
Q5T205	NCSTN	Nicastrin (Fragment)	0.430567	0.506023	2	2	0.806117	0.0560038	2	2	-0.0363226	1	1	0.0576515	1	1	-0.0455951	1	1
Q9H611	PIF1	ATP-dependent DNA helicase PIF1 (EC 3.6.4.12) (PIF1/RRM3 DNA helicase-like protein)	0.429818	1	2	2	-0.211064	1	2	2	-0.136811	1	1	-0.644982	1	1	-0.422109	1	1
Q9NPC1	LTB4R2	Leukotriene B4 receptor 2 (LTB4-R 2) (LTB4-R2) (LTB4 receptor JULF2) (Leukotriene B4 receptor BLT2) (Seven transmembrane receptor BLTR2)	0.429818	1	2	2	-0.211064	1	2	2	-0.136811	1	1	-0.644982	1	1	-0.422109	1	1
C9J406	IMMT	Mitochondrial inner membrane protein	0.429178	2.22e-11	54	2	-0.983956	1.01e-40	54	2	-0.0149626	27	1	-0.0293678	27	1	0.0403839	27	1
P62312	LSM6	U6 snRNA-associated Sm-like protein LSm6	0.42908	0.0122187	6	2	0.268075	0.0223301	6	2	0.067549	3	1	-0.0617818	3	1	0.0853016	3	1
Q96M27	PRRC1	Protein PRRC1 (Proline-rich and coiled-coil-containing protein 1)	0.428865	8.04e-56	42	12	-0.298674	1.16e-39	42	12	0.00805572	21	6	-0.0154053	21	6	0.0443038	21	6
Q05655	PRKCD	Protein kinase C delta type (EC 2.7.11.13) (Tyrosine-protein kinase PRKCD) (EC 2.7.10.2) (nPKC-delta) [Cleaved into: Protein kinase C delta type regulatory subunit; Protein kinase C delta type catalytic subunit (Sphingosine-dependent protein kinase-1) (SDK1)]	0.428406	1.77e-49	46	8	0.114822	1.85e-11	46	8	0.0365462	23	4	0.0743674	23	4	0.0604219	23	4
Q9ULP9	TBC1D24	TBC1 domain family member 24	0.427525	0.342709	4	2	-0.591461	1	4	2	-0.554942	2	1	-0.0988756	2	1	0.0775659	2	1
H0Y711	WDR77	Methylosome protein 50 (Fragment)	0.427495	0.0766181	4	4	0.432467	0.187165	4	4	0.080771	2	2	-0.176447	2	2	-0.0948259	2	2
P49790	NUP153	Nuclear pore complex protein Nup153 (153 kDa nucleoporin) (Nucleoporin Nup153)	0.427425	1	4	2	0.776041	1	4	2	0.137104	2	1	0.270413	2	1	0.0215515	2	1
H3BSK9	ATXN2L	Ataxin-2-like protein (Fragment)	0.427225	0.0884965	4	2	0.352886	0.55461	4	2	0.0562669	2	1	0.121016	2	1	0.0309737	2	1
O00534	VWA5A	von Willebrand factor A domain-containing protein 5A (Breast cancer suppressor candidate 1) (BCSC-1) (Loss of heterozygosity 11 chromosomal region 2 gene A protein)	0.427168	8.02e-10	8	2	0.441126	0.0292899	8	2	0.0173294	4	1	-0.0206153	4	1	0.109886	4	1
P04208		Ig lambda chain V-I region WAH	0.427125	1	14	2	0.768992	0.000149785	14	2	0.0400451	7	1	0.438099	7	1	-0.0718383	7	1
P83111	LACTB	Serine beta-lactamase-like protein LACTB, mitochondrial (EC 3.4.-.-)	0.427044	5.92e-14	16	6	0.107361	0.701614	16	6	0.141899	8	3	0.0980895	8	3	0.171845	8	3
F5H4M3	GOLPH3L	Golgi phosphoprotein 3-like	0.426681	1.21e-11	12	4	0.314554	5.24e-06	12	4	0.135745	6	2	0.0698255	6	2	0.0872723	6	2
Q9Y6K5	OAS3	2'-5'-oligoadenylate synthase 3 ((2-5')oligo(A) synthase 3) (2-5A synthase 3) (EC 2.7.7.84) (p100 OAS) (p100OAS)	0.426578	3.15e-59	46	10	0.836541	1e-45	46	10	0.0096814	23	5	0.0926783	23	5	-0.000151314	23	5
O95571	ETHE1	Protein ETHE1, mitochondrial (EC 3.-.-.-) (Ethylmalonic encephalopathy protein 1) (Hepatoma subtracted clone one protein)	0.426544	1.32e-58	48	10	0.843937	3.58e-77	48	10	0.0379627	24	5	-0.0148993	24	5	0.00850511	24	5
P54886	ALDH18A1	Delta-1-pyrroline-5-carboxylate synthase (P5CS) (Aldehyde dehydrogenase family 18 member A1) [Includes: Glutamate 5-kinase (GK) (EC 2.7.2.11) (Gamma-glutamyl kinase); Gamma-glutamyl phosphate reductase (GPR) (EC 1.2.1.41) (Glutamate-5-semialdehyde dehydrogenase) (Glutamyl-gamma-semialdehyde dehydrogenase)]	0.4264	1.6e-118	108	14	0.188996	4.2e-119	108	14	-0.0197423	54	7	0.0195541	54	7	0.00520735	54	7
B1AMX9	TRAF2	TNF receptor-associated factor 2	0.425949	0.0305534	8	8	0.123783	1	8	8	0.0256357	4	4	0.0170651	4	4	0.0286375	4	4
Q13287	NMI	N-myc-interactor (Nmi) (N-myc and STAT interactor)	0.425646	1	2	2	0.522331	0.239538	2	2	-0.308089	1	1	0.101782	1	1	-0.216189	1	1
E1P5S2	RBM39	RNA-binding protein 39 (RNA-binding region (RNP1, RRM) containing 2, isoform CRA_b)	0.425428	4.04e-06	12	2	0.413102	2.45e-07	12	2	-0.0547353	6	1	0.0956908	6	1	0.0716447	6	1
G3V1A1	RPL8	60S ribosomal protein L8 (Ribosomal protein L8, isoform CRA_a)	0.425071	0.0461521	8	2	-0.195323	0.0901959	8	2	-0.0294365	4	1	0.257491	4	1	0.0123673	4	1
D6RFL4	CD14	Monocyte differentiation antigen CD14, urinary form (Fragment)	0.424914	7.82e-20	16	6	0.184865	2.85e-14	16	6	-0.0196187	8	3	0.131972	8	3	0.0219201	8	3
Q13123	IK	Protein Red (Cytokine IK) (IK factor) (Protein RER)	0.424496	0.00010304	12	2	0.931206	4.38e-14	12	2	-0.0103074	6	1	0.122918	6	1	0.00913635	6	1
B4DUS9	BPNT1	3'(2'),5'-bisphosphate nucleotidase 1 (cDNA FLJ52417, highly similar to 3'(2'),5'-bisphosphate nucleotidase 1 (EC 3.1.3.7))	0.423874	2.12e-49	24	6	-0.274388	8.06e-09	24	6	-0.0529968	12	3	-0.00996713	12	3	-0.00785021	12	3
P83881	RPL36A	60S ribosomal protein L36a (60S ribosomal protein L44) (Cell growth-inhibiting gene 15 protein) (Cell migration-inducing gene 6 protein)	0.423668	3.2e-28	26	8	0.274801	2.16e-21	26	8	0.0313034	13	4	-0.102784	13	4	-0.00399301	13	4
P06280	GLA	Alpha-galactosidase A (EC 3.2.1.22) (Alpha-D-galactosidase A) (Alpha-D-galactoside galactohydrolase) (Melibiase) (Agalsidase)	0.423625	9.42e-14	10	2	-0.404712	2.41e-12	10	2	0.0614735	5	1	-0.00481825	5	1	-0.0631085	5	1
P46977	STT3A	Dolichyl-diphosphooligosaccharide--protein glycosyltransferase subunit STT3A (Oligosaccharyl transferase subunit STT3A) (STT3-A) (EC 2.4.99.18) (B5) (Integral membrane protein 1) (Transmembrane protein TMC)	0.423499	6.31e-306	246	14	-0.691354	0	246	14	0.0473981	123	7	0.00276299	123	7	0.0439471	123	2
P62807	HIST1H2BC; HIST1H2BE; HIST1H2BF; HIST1H2BG; HIST1H2BI	Histone H2B type 1-C/E/F/G/I (Histone H2B.1 A) (Histone H2B.a) (H2B/a) (Histone H2B.g) (H2B/g) (Histone H2B.h) (H2B/h) (Histone H2B.k) (H2B/k) (Histone H2B.l) (H2B/l)	0.423064	2.65e-35	214	2	0.268872	4.53e-15	214	2	-0.107664	107	1	NaN	107	0	0.010349	107	1
Q13435	SF3B2	Splicing factor 3B subunit 2 (Pre-mRNA-splicing factor SF3b 145 kDa subunit) (SF3b145) (SF3b150) (Spliceosome-associated protein 145) (SAP 145)	0.422947	1.56e-10	16	4	0.805278	6.19e-16	16	4	0.0172363	8	2	0.0348803	8	2	0.0538068	8	2
F5H3U9	MAGOHB	Protein mago nashi homolog 2	0.422782	1.82e-10	6	2	0.521708	1.85e-07	6	2	0.0429074	3	1	0.0670304	3	1	-0.0535966	3	1
Q13247	SRSF6	Serine/arginine-rich splicing factor 6 (Pre-mRNA-splicing factor SRP55) (Splicing factor, arginine/serine-rich 6)	0.421689	5.43e-60	52	8	0.467798	8.46e-38	52	8	0.0407014	26	4	0.020624	26	4	-0.00678004	26	4
Q8WUK0	PTPMT1	Phosphatidylglycerophosphatase and protein-tyrosine phosphatase 1 (EC 3.1.3.27) (PTEN-like phosphatase) (Phosphoinositide lipid phosphatase) (Protein-tyrosine phosphatase mitochondrial 1) (EC 3.1.3.16) (EC 3.1.3.48)	0.421675	1	2	2	-0.909712	0.116145	2	2	-0.00760144	1	1	-0.388646	1	1	0.0407537	1	1
Q9HCM4	EPB41L5	Band 4.1-like protein 5	0.421374	9.53e-13	14	6	-1.86352	8.1e-19	14	6	-0.00965159	7	3	-0.00922481	7	3	0.0721512	7	3
B4DDM6	BUB3	Mitotic checkpoint protein BUB3 (cDNA FLJ57899, highly similar to Mitotic checkpoint protein BUB3)	0.421134	3.32e-55	30	8	0.474451	6.64e-58	30	8	0.0488616	15	4	0.141283	15	4	-0.00268945	15	4
B7Z4B8	HNRNPUL1	Heterogeneous nuclear ribonucleoprotein U-like protein 1 (cDNA FLJ56481, highly similar to Heterogeneous nuclear ribonucleoprotein U-like protein 1)	0.420945	5.21e-09	10	2	0.43395	9.19e-14	10	2	0.119682	5	1	-0.0506313	5	1	-0.00777498	5	1
Q9H2A2	ALDH8A1	Aldehyde dehydrogenase family 8 member A1 (EC 1.2.1.-) (Aldehyde dehydrogenase 12)	0.420522	0.518507	6	2	-1.66351	4.59e-06	6	2	0.266424	3	1	0.0768396	3	1	0.154668	3	1
P04206		Ig kappa chain V-III region GOL (Rheumatoid factor)	0.420198	5.95e-13	20	2	0.321823	5.94e-16	20	2	-0.0290054	10	1	0.067741	10	1	0.006471	10	1
E9PFH8	SSB	Lupus La protein	0.420119	3.09e-18	26	6	0.75907	4.3e-31	26	6	0.0387205	13	3	0.122076	13	3	0.0718601	13	3
Q6ZS11	RINL	Ras and Rab interactor-like protein	0.420094	1	2	2	0.00885583	1	2	2	-0.208239	1	1	0.882405	1	1	0.914443	1	1
Q15059	BRD3	Bromodomain-containing protein 3 (RING3-like protein)	0.420052	0.757746	2	2	0.841946	0.240156	2	2	-0.0391813	1	1	0.0906759	1	1	-0.131281	1	1
P23246	SFPQ	Splicing factor, proline- and glutamine-rich (100 kDa DNA-pairing protein) (hPOMp100) (DNA-binding p52/p100 complex, 100 kDa subunit) (Polypyrimidine tract-binding protein-associated-splicing factor) (PSF) (PTB-associated-splicing factor)	0.419665	8.21e-192	164	14	0.63377	2.54e-188	164	14	0.0370548	82	7	0.0994797	82	7	-0.026675	82	7
Q03403	TFF2	Trefoil factor 2 (Spasmolysin) (Spasmolytic polypeptide) (SP)	0.419496	1.55e-36	44	6	1.14274	2.18e-66	44	8	-0.0712067	22	4	-0.0378799	22	2	-0.0227501	22	4
F5GZ27	LONP1	Lon protease homolog, mitochondrial (EC 3.4.21.-) (Lon protease-like protein) (Mitochondrial ATP-dependent protease Lon) (Serine protease 15)	0.419025	4.01e-09	18	2	-0.835479	6.35e-22	18	2	0.0812952	9	1	-0.0964769	9	1	0.0440544	9	1
J3KTB7	TOP2A	DNA topoisomerase 2-alpha (Fragment)	0.418537	0.288195	2	2	0.57856	0.339311	2	2	-0.103128	1	1	-0.0611881	1	1	0.0303813	1	1
Q92973	TNPO1	Transportin-1 (Importin beta-2) (Karyopherin beta-2) (M9 region interaction protein) (MIP)	0.418223	1.55e-57	32	7	0.24503	2.78e-39	32	8	-0.0147118	16	4	0.0419219	16	4	-0.129069	16	3
P42224	STAT1	Signal transducer and activator of transcription 1-alpha/beta (Transcription factor ISGF-3 components p91/p84)	0.41818	2.69e-252	196	14	0.794657	0	196	14	0.00577019	98	7	0.00905782	98	7	0.0185052	98	6
Q8IYB8	SUPV3L1	ATP-dependent RNA helicase SUPV3L1, mitochondrial (EC 3.6.4.13) (Suppressor of var1 3-like protein 1) (SUV3-like protein 1)	0.417829	0.00040801	8	2	-0.581221	1.02e-06	8	2	-0.0119891	4	1	0.0898999	4	1	0.133869	4	1
P27824	CANX	Calnexin (IP90) (Major histocompatibility complex class I antigen-binding protein p88) (p90)	0.417673	0	596	14	0.0152156	3.08e-13	596	14	0.022574	298	7	0.0228518	298	6	-0.0518683	298	2
Q5VWC8	PTPLAD2	Very-long-chain (3R)-3-hydroxyacyl-[acyl-carrier protein] dehydratase 4 (EC 4.2.1.134) (3-hydroxyacyl-CoA dehydratase 4) (HACD4) (Protein tyrosine phosphatase-like protein PTPLAD2) (Protein-tyrosine phosphatase-like A domain-containing protein 2)	0.41764	0.782998	2	2	-0.494515	1	2	2	0.0781346	1	1	0.206199	1	1	-0.184432	1	1
Q7Z3V4	UBE3B	Ubiquitin-protein ligase E3B (EC 6.3.2.-)	0.417225	0.547976	2	2	-0.413595	0.00382484	2	2	0.0356184	1	1	-0.0470291	1	1	0.0358687	1	1
Q9UKD2	MRTO4	mRNA turnover protein 4 homolog	0.417225	4.26e-12	10	4	0.808606	2.3e-11	10	4	0.0712375	5	2	-0.0394251	5	2	-0.0051623	5	2
F8W1C5	OAS2	2'-5'-oligoadenylate synthase 2 (Fragment)	0.417137	0.001324	6	2	0.632744	4.7e-09	6	2	0.0556923	3	1	-0.070678	3	1	-0.0254303	3	1
I3L1L3	MYBBP1A	Myb-binding protein 1A (Fragment)	0.417108	6.76e-46	48	10	0.782428	1.97e-72	48	10	0.0404393	24	5	-0.0161776	24	5	-0.0127508	24	5
G3XAJ6	RFTN1	Raft-linking protein, isoform CRA_c (Raftlin)	0.417106	1	4	4	1.23721	0.000935185	4	4	-0.00649662	2	2	-0.014475	2	2	-0.0146394	2	2
B1ALY6		NA	0.416501	4.44e-77	50	10	0.739047	5.76e-71	50	10	-0.0104417	25	5	-0.0131302	25	5	0.0480496	25	5
Q96AG4	LRRC59	Leucine-rich repeat-containing protein 59 (Ribosome-binding protein p34) (p34)	0.415709	2.94e-289	274	14	-0.906281	0	274	14	-0.00446937	137	7	-0.0334421	137	7	-0.035474	137	6
F5H315	XAB2	Pre-mRNA-splicing factor SYF1	0.415427	0.372614	6	6	0.663164	0.0698741	6	6	-0.0368499	3	3	0.0277888	3	3	0.0769199	3	3
D6R9H7	ATP5G1	ATP synthase lipid-binding protein, mitochondrial	0.415418	0.00662027	8	4	-1.09805	0.000497815	8	3	-0.313776	4	2	-0.086104	4	2	0.164562	4	1
J3KT68	TMEM97	Transmembrane protein 97	0.414864	9.95e-09	10	2	-1.63857	3.41e-10	10	2	0.0123248	5	1	-0.0353604	5	1	0.0165033	5	1
B7Z424	EGFL8	Epidermal growth factor-like protein 8 (cDNA FLJ52513, highly similar to Lysosomal thioesterase PPT2 (EC 3.1.2.-))	0.414393	0.331683	2	2	0.43876	0.385946	2	2	-0.0798535	1	1	-0.0185333	1	1	-0.0121399	1	1
Q9UBR2	CTSZ	Cathepsin Z (EC 3.4.18.1) (Cathepsin P) (Cathepsin X)	0.414328	2.06e-36	24	6	0.505137	5.22e-32	24	6	0.06503	12	3	0.0566125	12	3	0.0810645	12	2
Q06210	GFPT1	Glutamine--fructose-6-phosphate aminotransferase [isomerizing] 1 (EC 2.6.1.16) (D-fructose-6-phosphate amidotransferase 1) (Glutamine:fructose-6-phosphate amidotransferase 1) (GFAT 1) (GFAT1) (Hexosephosphate aminotransferase 1)	0.414069	2.98e-229	276	14	-0.0593092	5.47e-30	276	14	-0.0109032	138	7	0.0472875	138	7	-0.00116456	138	7
Q9NYU2	UGGT1	UDP-glucose:glycoprotein glucosyltransferase 1 (UGT1) (hUGT1) (EC 2.4.1.-) (UDP--Glc:glycoprotein glucosyltransferase) (UDP-glucose ceramide glucosyltransferase-like 1)	0.414029	2.26e-194	176	14	-0.194948	8.52e-149	176	14	0.00469315	88	7	0.0492173	88	7	-0.00596063	88	5
Q5JVF3	PCID2	PCI domain-containing protein 2 (CSN12-like protein)	0.413645	1	4	4	0.621225	1	4	4	0.207327	2	2	0.20983	2	2	0.132867	2	2
E7EU96	CSNK2A1	Casein kinase II subunit alpha	0.413141	0.00366454	8	2	0.282794	0.0336034	8	2	-0.091722	4	1	0.0622054	4	1	-0.257393	4	1
P78310	CXADR	Coxsackievirus and adenovirus receptor (CAR) (hCAR) (CVB3-binding protein) (Coxsackievirus B-adenovirus receptor) (HCVADR)	0.412822	0.606697	4	2	0.557882	0.043253	4	2	-0.00909378	2	1	0.149344	2	1	0.041712	2	1
F8W8W7	TGOLN2	Trans-Golgi network integral membrane protein 2	0.412144	2.22e-07	6	2	-0.409103	4.05e-06	6	2	0.180196	3	1	0.0836948	3	1	0.0130139	3	1
Q13177	PAK2	Serine/threonine-protein kinase PAK 2 (EC 2.7.11.1) (Gamma-PAK) (PAK65) (S6/H4 kinase) (p21-activated kinase 2) (PAK-2) (p58) [Cleaved into: PAK-2p27 (p27); PAK-2p34 (p34) (C-t-PAK2)]	0.411964	1.83e-47	36	10	0.294308	8.07e-45	36	10	0.0493191	18	5	0.0474944	18	5	0.0337802	18	5
Q9Y487	ATP6V0A2	V-type proton ATPase 116 kDa subunit a isoform 2 (V-ATPase 116 kDa isoform a2) (Lysosomal H(+)-transporting ATPase V0 subunit a2) (TJ6) (Vacuolar proton translocating ATPase 116 kDa subunit a isoform 2)	0.411921	0.828343	4	2	-0.183363	0.000415733	4	2	0.0842366	2	1	0.00599962	2	1	0.0329618	2	1
Q969X5	ERGIC1	Endoplasmic reticulum-Golgi intermediate compartment protein 1 (ER-Golgi intermediate compartment 32 kDa protein) (ERGIC-32)	0.411446	1.22e-115	74	12	-0.616986	6.48e-167	74	12	-0.0964703	37	6	0.013303	37	6	0.015714	37	6
E9PM69	PSMC3	26S protease regulatory subunit 6A	0.411355	2.47e-13	20	2	0.318599	4.7e-07	20	2	0.0185084	10	1	0.125331	10	1	0.00488975	10	1
K7EPT6	TAF15	TATA-binding protein-associated factor 2N	0.410838	7.11e-27	30	8	1.04931	8.48e-46	30	8	0.0302932	15	4	0.0704651	15	4	0.0304286	15	4
E9PL22	HYOU1	Hypoxia up-regulated protein 1	0.410539	0	448	14	-0.220825	0	448	14	0.0469286	224	6	0.00310017	224	7	0.00746677	224	6
Q5T4B6	TMSB4XP4	HCG1780554 (Protein TMSB4XP4)	0.410294	2.18e-07	8	2	-0.461325	7.88e-10	8	2	0.013173	4	1	0.0289311	4	1	-0.0745238	4	1
D6RA70	YTHDC2	Probable ATP-dependent RNA helicase YTHDC2	0.409712	1	2	2	0.581528	0.74219	2	2	-0.271429	1	1	0.291164	1	1	0.0763358	1	1
F8WDJ2	RAB3GAP2	Rab3 GTPase-activating protein non-catalytic subunit	0.409538	0.0469155	4	4	0.579877	0.298878	4	4	-0.0281132	2	2	0.0324772	2	2	0.130311	2	2
A1IGU5	ARHGEF37	Rho guanine nucleotide exchange factor 37	0.409078	1.91e-05	10	2	0.183693	9.02e-07	10	2	-0.178648	5	1	0.0656946	5	1	0.0129086	5	1
D6RH30	NFKB1	Nuclear factor NF-kappa-B p105 subunit (Fragment)	0.408663	0.00259469	6	2	0.554813	2.96e-06	6	2	-0.00492333	3	1	0.0536635	3	1	-0.188235	3	1
K7ES92	HMHA1	Minor histocompatibility antigen HA-1	0.4085	0.000266635	8	2	0.562849	1.66e-07	8	2	-0.0271132	4	1	0.0570274	4	1	0.0919531	4	1
P63218	GNG5	Guanine nucleotide-binding protein G(I)/G(S)/G(O) subunit gamma-5	0.408431	0.143562	2	2	0.846595	0.519439	2	2	0.0735204	1	1	0.0700024	1	1	-0.107776	1	1
O75339	CILP	Cartilage intermediate layer protein 1 (CILP-1) (Cartilage intermediate-layer protein) [Cleaved into: Cartilage intermediate layer protein 1 C1; Cartilage intermediate layer protein 1 C2]	0.408396	0.110286	2	2	1.34757	0.0219384	2	2	-0.18773	1	1	-0.160382	1	1	-0.201445	1	1
H0Y7C8	TOR1B	Torsin-1B (Fragment)	0.40785	0.115418	2	2	0.860867	0.00221245	2	2	-0.0491691	1	1	-0.0892667	1	1	-0.0105894	1	1
C9JW69	RCC1	Regulator of chromosome condensation (Fragment)	0.40765	0.000148131	4	2	0.592614	0.105757	4	1	0.0297965	2	1	0.139949	2	1	NaN	2	0
K7EMT6	TOP3A	DNA topoisomerase 3-alpha (Fragment)	0.407141	1	2	2	0.479314	1	2	2	-0.123942	1	1	0.447249	1	1	0.584535	1	1
P82673	MRPS35	28S ribosomal protein S35, mitochondrial (MRP-S35) (S35mt) (28S ribosomal protein S28, mitochondrial) (MRP-S28) (S28mt)	0.407085	9.54e-17	18	4	-0.424925	4.36e-14	18	4	0.0986505	9	2	-0.12153	9	2	0.0200707	9	2
Q8IYB3	SRRM1	Serine/arginine repetitive matrix protein 1 (SR-related nuclear matrix protein of 160 kDa) (SRm160) (Ser/Arg-related nuclear matrix protein)	0.40686	1	12	4	0.238134	0.815348	12	4	0.0119617	6	2	0.762934	6	2	-0.0387767	6	2
P61970	NUTF2	Nuclear transport factor 2 (NTF-2) (Placental protein 15) (PP15)	0.406746	1.92e-30	22	6	-0.226973	1.17e-21	22	6	-0.00811015	11	3	0.053025	11	3	0.101673	11	3
O14802	POLR3A	DNA-directed RNA polymerase III subunit RPC1 (RNA polymerase III subunit C1) (EC 2.7.7.6) (DNA-directed RNA polymerase III largest subunit) (DNA-directed RNA polymerase III subunit A) (RNA polymerase III 155 kDa subunit) (RPC155) (RNA polymerase III subunit C160)	0.40669	0.235583	6	2	-0.0849024	0.109056	6	2	0.142339	3	1	0.170675	3	1	-0.00818548	3	1
H7C1N7	SCLY	Selenocysteine lyase (Fragment)	0.406511	0.782244	2	2	0.0992893	0.784771	2	2	-0.0054736	1	1	0.118421	1	1	-0.0156558	1	1
B4DL57	TMPRSS11D	Transmembrane protease serine 11D catalytic chain (cDNA FLJ57391, highly similar to Transmembrane protease, serine 11D (EC 3.4.21.-))	0.406473	0.848583	2	2	-2.264	NaN	2	1	-0.16754	1	1	-0.46013	1	1	NaN	1	0
K7ESI9	DNM2	Dynamin-2	0.406321	4.47e-28	54	4	-0.340055	3.48e-20	54	4	-0.0120677	27	2	0.099835	27	2	0.00319008	27	2
O60264	SMARCA5	SWI/SNF-related matrix-associated actin-dependent regulator of chromatin subfamily A member 5 (SWI/SNF-related matrix-associated actin-dependent regulator of chromatin A5) (EC 3.6.4.-) (Sucrose nonfermenting protein 2 homolog) (hSNF2H)	0.406077	0.343133	6	2	0.584411	0.000491239	6	2	-0.0491915	3	1	0.223169	3	1	-0.052069	3	1
C9J2H7	MBOAT2	Lysophospholipid acyltransferase 2 (Fragment)	0.405877	0.105502	2	2	1.43702	0.134397	2	2	0.0144956	1	1	-0.0206518	1	1	-0.0333328	1	1
Q5T6H7	XPNPEP1	Xaa-Pro aminopeptidase 1	0.405588	9.26e-29	34	8	-0.0777389	0.0556793	34	8	-0.0530551	17	4	0.152898	17	4	-0.0287302	17	4
G5E9L6	GPR108	HCG1811164, isoform CRA_c (Protein GPR108)	0.405571	0.784531	2	2	-0.315066	0.505806	2	2	-0.136993	1	1	0.0315717	1	1	-0.0354128	1	1
P01779		Ig heavy chain V-III region TUR	0.405544	0.000219228	14	2	0.581041	4.12e-05	14	2	-0.0417887	7	1	0.0552364	7	1	0.00701272	7	1
Q5TB53	TM9SF3	Transmembrane 9 superfamily member 3 (Fragment)	0.405448	2.77e-40	44	8	-0.792408	5.51e-60	44	8	0.0667641	22	4	-0.051383	22	4	0.0278354	22	4
C9J8K7	CYP20A1	Cytochrome P450 20A1 (Fragment)	0.405216	0.39541	4	2	0.271094	0.105863	4	2	0.0301866	2	1	0.0278015	2	1	0.0566862	2	1
B4DWW1	ARL1	ADP-ribosylation factor-like protein 1 (cDNA FLJ51704, highly similar to ADP-ribosylation factor-like protein 1)	0.404943	1.9e-97	64	12	-0.241599	1.68e-101	64	12	-0.0063646	32	6	-0.0187401	32	6	0.0130782	32	6
O14579	COPE	Coatomer subunit epsilon (Epsilon-coat protein) (Epsilon-COP)	0.40477	3.78e-103	64	12	-0.186721	7.58e-79	64	12	0.0533449	32	6	0.0412289	32	5	-0.00421605	32	6
P61619	SEC61A1	Protein transport protein Sec61 subunit alpha isoform 1 (Sec61 alpha-1)	0.404442	7.75e-120	62	14	-0.631395	8.84e-90	62	14	0.00364672	31	7	-0.0614066	31	7	-0.0352204	31	7
H0YKT4	SEC11A	Signal peptidase complex catalytic subunit SEC11A (Fragment)	0.404423	0.0256255	4	2	-0.180213	0.0264514	4	2	-0.0144104	2	1	-0.0518003	2	1	-0.0109035	2	1
E7EUL0	GALNT3	Polypeptide N-acetylgalactosaminyltransferase 3	0.403929	1	6	6	-1.09946	1	6	6	0.0113437	3	3	-0.586961	3	3	-1.4515	3	3
Q8N1F7	NUP93	Nuclear pore complex protein Nup93 (93 kDa nucleoporin) (Nucleoporin Nup93)	0.403276	3.04e-93	66	14	0.266132	9.57e-75	66	14	0.0213778	33	7	0.078218	33	7	0.0659356	33	7
F6TQG2	SMARCA1	Probable global transcription activator SNF2L1 (Fragment)	0.403082	0.017018	12	2	0.518833	0.0107373	12	2	0.0989206	6	1	0.00748196	6	1	0.0508282	6	1
D6R9P3	HNRNPAB	Heterogeneous nuclear ribonucleoprotein A/B	0.402796	9.29e-186	162	14	0.632917	2.05e-253	162	14	0.0409572	81	7	0.0150891	81	7	0.00366955	81	5
Q9Y2D5	AKAP2	A-kinase anchor protein 2 (AKAP-2) (AKAP-KL) (Protein kinase A-anchoring protein 2) (PRKA2)	0.402734	0.245462	6	6	-0.0900713	1	6	6	0.097165	3	3	0.0893329	3	3	0.181377	3	3
P07910	HNRNPC	Heterogeneous nuclear ribonucleoproteins C1/C2 (hnRNP C1/C2)	0.401949	0	394	14	0.667935	0	394	14	0.027803	197	7	0.0830846	197	7	0.000113464	197	5
H0Y4A6		NA	0.401311	2.55e-09	14	2	-0.240097	0.0909609	14	2	0.0115247	7	1	0.00409244	7	1	-0.0482904	7	1
Q86XK6	ZNF512	ZNF512 protein (Zinc finger protein 512) (Zinc finger protein 512, isoform CRA_c) (cDNA FLJ53832, highly similar to Zinc finger protein 512) (cDNA, FLJ79198, highly similar to Zinc finger protein 512)	0.401255	0.73275	2	2	0.733731	0.121601	2	2	0.00265826	1	1	0.108151	1	1	0.0563299	1	1
Q9UMS4	PRPF19	Pre-mRNA-processing factor 19 (Nuclear matrix protein 200) (PRP19/PSO4 homolog) (hPso4) (Senescence evasion factor)	0.400832	7.11e-46	30	10	0.523828	4.44e-46	30	10	0.0434777	15	5	0.077988	15	5	0.0391358	15	2
K7ENL1	ERCC2	TFIIH basal transcription factor complex helicase XPD subunit (Fragment)	0.400728	0.695772	2	2	0.730408	0.149913	2	2	-0.030322	1	1	-0.194912	1	1	-0.0203331	1	1
D6RIS5	MMAA	Methylmalonic aciduria type A protein, mitochondrial	0.400595	0.498755	2	2	-0.491674	0.0906515	2	2	0.0366375	1	1	0.141064	1	1	0.017313	1	1
A2AB13	FLOT1	Flotillin-1 (Fragment)	0.399673	0.137679	4	2	0.307731	0.244007	4	2	-0.0114416	2	1	0.0650275	2	1	0.0678762	2	1
F5H1E5	COG2	Conserved oligomeric Golgi complex subunit 2	0.399558	0.0520716	10	2	-0.0544628	1	10	2	-0.0888421	5	1	0.156811	5	1	-0.0781765	5	1
E9PI88	GMDS	GDP-mannose 4,6 dehydratase	0.399461	1.45e-214	214	13	-0.701908	0	214	13	-0.000564127	107	7	-0.0610818	107	7	-0.0128405	107	7
J3QRN6	MYO1D	Unconventional myosin-Id	0.399437	7.46e-69	56	10	0.488158	6.96e-71	56	10	-0.00463759	28	5	0.0222396	28	5	0.00356668	28	5
P31689	DNAJA1	DnaJ homolog subfamily A member 1 (DnaJ protein homolog 2) (HSDJ) (Heat shock 40 kDa protein 4) (Heat shock protein J2) (HSJ-2) (Human DnaJ protein 2) (hDj-2)	0.3987	0.294923	10	2	0.652092	3.09e-09	10	2	-0.12894	5	1	0.426299	5	1	0.0586953	5	1
B0QYZ7	EIF4ENIF1	Eukaryotic translation initiation factor 4E transporter (Fragment)	0.398498	1	2	2	1.45728	0.212526	2	2	-0.131445	1	1	0.294817	1	1	-0.236277	1	1
D6PSQ9	SEPHS1	Selenide, water dikinase 1 (Selenophosphate synthetase 1 +E9 variant) (Selenophosphate synthetase 1 +E9a variant)	0.39842	2.56e-47	34	14	1.31029	1.66e-133	34	14	0.00188017	17	7	0.108174	17	7	0.0117397	17	7
E9PB18	KIAA1324	UPF0577 protein KIAA1324 (Fragment)	0.397535	2.49e-16	16	6	-1.56639	3.92e-39	16	6	0.0962566	8	3	-0.00117237	8	3	0.066831	8	3
B1AHB2	MCM5	DNA replication licensing factor MCM5 (Fragment)	0.396549	0.0147409	4	4	1.45697	0.0730953	4	4	-0.00742382	2	2	0.0513961	2	2	0.107511	2	2
Q5TDC2	MTCH1	Mitochondrial carrier homolog 1	0.396066	0.003065	16	2	-0.432792	1	16	2	-0.288011	8	1	0.0421199	8	1	-0.446531	8	1
Q9UN76	SLC6A14	Sodium- and chloride-dependent neutral and basic amino acid transporter B(0+) (Amino acid transporter ATB0+) (Solute carrier family 6 member 14)	0.395944	0.814994	2	2	0.316604	NaN	2	1	0.0604968	1	1	-0.100858	1	1	NaN	1	0
H7C4W1	ITGB5	Integrin beta (Fragment)	0.39552	0.180696	4	4	1.08936	0.00928909	4	4	0.0799008	2	2	-0.0242864	2	2	0.166897	2	2
Q5SXN9	PMPCA	Mitochondrial-processing peptidase subunit alpha (Fragment)	0.395348	0.0413516	6	6	-0.24401	1	6	6	0.0636912	3	3	-0.0305763	3	3	0.0136634	3	3
Q69YN2	CWF19L1	CWF19-like protein 1	0.394317	1	4	2	-0.148756	1	4	2	-0.335205	2	1	0.335297	2	1	0.00860055	2	1
H0YFF0	CARS2	Probable cysteine--tRNA ligase, mitochondrial (Fragment)	0.39407	0.0894778	6	6	-0.731937	0.422164	6	6	-0.0623437	3	3	-0.122773	3	3	0.0106983	3	3
Q8N392	ARHGAP18	Rho GTPase-activating protein 18 (MacGAP) (Rho-type GTPase-activating protein 18)	0.393863	1.51e-05	8	2	-0.800832	1.49e-18	8	2	0.0565677	4	1	-0.161097	4	1	0.024021	4	1
F5H6B1	TFRC	Transferrin receptor protein 1, serum form	0.39385	1.95e-29	26	8	0.576473	5.78e-41	26	8	-0.0476848	13	4	0.0757141	13	4	0.0144238	13	4
Q9H444	CHMP4B	Charged multivesicular body protein 4b (Chromatin-modifying protein 4b) (CHMP4b) (SNF7 homolog associated with Alix 1) (SNF7-2) (hSnf7-2) (Vacuolar protein sorting-associated protein 32-2) (Vps32-2) (hVps32-2)	0.393344	0.169177	4	4	0.617334	0.119773	4	4	0.0296435	2	2	0.0493216	2	2	-0.0551652	2	2
K7ENW7	DNMT1	DNA (cytosine-5)-methyltransferase 1 (Fragment)	0.393214	0.686666	10	10	-0.229414	0.663962	10	10	-0.121078	5	5	0.158346	5	5	-0.028193	5	5
C9JR61	MTMR14	Myotubularin-related protein 14 (Fragment)	0.392605	1	4	4	0.561967	0.993409	4	4	0.00523801	2	2	0.00711017	2	2	-0.0305446	2	2
Q13217	DNAJC3	DnaJ homolog subfamily C member 3 (Endoplasmic reticulum DnaJ protein 6) (ERdj6) (Interferon-induced, double-stranded RNA-activated protein kinase inhibitor) (Protein kinase inhibitor of 58 kDa) (Protein kinase inhibitor p58)	0.392295	5.18e-09	20	4	-0.369081	2.58e-18	20	4	0.0482643	10	2	0.0649185	10	2	0.0226208	10	2
Q9NXG2	THUMPD1	THUMP domain-containing protein 1	0.392057	0.000659329	6	2	0.324283	0.000109011	6	2	-0.0123142	3	1	0.0556496	3	1	0.0170578	3	1
H7BY94	BYSL	Bystin (Fragment)	0.392009	0.00625149	6	6	1.41368	0.00248674	6	6	-0.0477544	3	3	0.0651992	3	3	0.0674745	3	3
F8WAU4	GFM1	Elongation factor G, mitochondrial	0.391952	9.14e-50	66	12	-0.0499164	0.00012037	66	12	-0.0193051	33	6	-0.0106175	33	6	-0.0150306	33	6
E9PPQ8	NASP	Nuclear autoantigenic sperm protein (Fragment)	0.390981	0.0126231	4	2	1.33179	0.000167738	4	2	-0.0560316	2	1	0.052351	2	1	-0.0355004	2	1
Q5QPN5	LYPLA2	Acyl-protein thioesterase 2 (Fragment)	0.39078	0.699691	2	2	-0.0605155	1	2	2	-0.0246062	1	1	0.0801768	1	1	-0.0915301	1	1
Q9UI14	RABAC1	Prenylated Rab acceptor protein 1 (PRA1 family protein 1)	0.390473	0.0141597	4	4	-0.023733	1	4	4	0.0469698	2	2	-0.118802	2	2	-0.0313318	2	2
P28838	LAP3	Cytosol aminopeptidase (EC 3.4.11.1) (Leucine aminopeptidase 3) (LAP-3) (Leucyl aminopeptidase) (Peptidase S) (Proline aminopeptidase) (EC 3.4.11.5) (Prolyl aminopeptidase)	0.390097	0	320	14	-0.113648	1.12e-138	320	13	0.00152472	160	6	0.0466059	160	7	0.000814123	160	7
Q15056	EIF4H	Eukaryotic translation initiation factor 4H (eIF-4H) (Williams-Beuren syndrome chromosomal region 1 protein)	0.389999	3.6e-43	26	8	0.440663	4.25e-27	26	8	0.00722524	13	4	-0.013481	13	4	-0.0182681	13	4
H7C5S6	LRWD1	Leucine-rich repeat and WD repeat-containing protein 1 (Fragment)	0.389889	0.562968	4	4	0.698819	0.315656	4	4	-0.00399632	2	2	0.0664429	2	2	0.0437359	2	2
D6RFH4	CYB5B	Cytochrome b5 type B	0.38983	6.2e-24	18	8	-0.109565	9.68e-29	18	5	-0.0013949	9	4	0.0455438	9	4	-0.0801456	9	1
Q13263	TRIM28	Transcription intermediary factor 1-beta (TIF1-beta) (E3 SUMO-protein ligase TRIM28) (EC 6.3.2.-) (KRAB-associated protein 1) (KAP-1) (KRAB-interacting protein 1) (KRIP-1) (Nuclear corepressor KAP-1) (RING finger protein 96) (Tripartite motif-containing protein 28)	0.389748	4.15e-179	112	14	0.621811	6.62e-172	112	14	0.0449071	56	7	0.0379451	56	7	0.0137315	56	7
F5H2L4		NA	0.389313	0.47654	8	8	-1.2168	0.00151357	8	8	-0.0383558	4	4	-0.113827	4	4	0.028513	4	4
H3BVH4	ENSG00000257355	Uncharacterized protein	0.388701	0.242703	2	2	1.55356	0.102992	2	2	0.0504964	1	1	-0.0103886	1	1	0.0094346	1	1
Q9P1F3	ABRACL	Costars family protein ABRACL (ABRA C-terminal-like protein)	0.388657	1.9e-41	44	8	0.572562	1.07e-65	44	8	0.0327445	22	4	-0.00281044	22	4	0.0455426	22	4
Q96SI9	STRBP	Spermatid perinuclear RNA-binding protein	0.388641	1.3e-94	48	10	0.508021	2.09e-129	48	10	0.0222443	24	5	0.017674	24	5	0.0043687	24	5
Q9NVI7	ATAD3A	ATPase family AAA domain-containing protein 3A	0.388622	1.31e-89	58	12	-0.235332	6.78e-66	58	12	0.0211541	29	6	-0.0397242	29	6	-0.0208215	29	6
F8WD20	EIF6	Eukaryotic translation initiation factor 6	0.388546	0.761623	2	2	0.820967	0.157982	2	2	0.0055802	1	1	0.111235	1	1	-0.038958	1	1
P49755	TMED10	Transmembrane emp24 domain-containing protein 10 (21 kDa transmembrane-trafficking protein) (S31III125) (S31I125) (Tmp-21-I) (Transmembrane protein Tmp21) (p23) (p24 family protein delta-1) (p24delta1) (p24delta)	0.388528	5.6e-56	78	10	-0.362657	1.42e-90	78	10	-0.0172706	39	5	0.0152974	39	5	0.0241858	39	5
F8W1G3	TMBIM6	Bax inhibitor 1 (Fragment)	0.38831	6.17e-16	16	2	-0.332058	2.14e-20	16	2	0.121803	8	1	-0.000711079	8	1	-0.0627368	8	1
C9J544	PWP2	Periodic tryptophan protein 2 homolog (Fragment)	0.387956	0.24987	4	4	0.739194	0.00124369	4	4	-0.00278178	2	2	0.115097	2	2	0.0294726	2	2
P61964	WDR5	WD repeat-containing protein 5 (BMP2-induced 3-kb gene protein)	0.387642	1	2	2	0.563916	1	2	2	-0.815825	1	1	0.649823	1	1	0.25398	1	1
P62316	SNRPD2	Small nuclear ribonucleoprotein Sm D2 (Sm-D2) (snRNP core protein D2)	0.387559	1.82e-17	30	6	0.717814	4.94e-48	30	6	0.134563	15	3	-0.0179118	15	3	0.155972	15	3
D6RAF8	HNRNPD	Heterogeneous nuclear ribonucleoprotein D0 (Fragment)	0.386902	1.37e-07	54	2	0.467062	1.03e-13	54	2	-0.0385627	27	1	0.102184	27	1	NaN	27	0
P61978	HNRNPK	Heterogeneous nuclear ribonucleoprotein K (hnRNP K) (Transformation up-regulated nuclear protein) (TUNP)	0.386798	2.21e-37	90	2	0.695657	1.44e-45	90	2	-0.00512855	45	1	0.00304186	45	1	0.0218944	45	1
Q8N2K0	ABHD12	Monoacylglycerol lipase ABHD12 (EC 3.1.1.23) (2-arachidonoylglycerol hydrolase) (Abhydrolase domain-containing protein 12)	0.386396	4.31e-26	24	6	0.0265771	0.872775	24	6	-0.00690281	12	3	0.0238641	12	3	0.00630366	12	3
Q86Y56	HEATR2	HEAT repeat-containing protein 2	0.38638	0.790524	4	2	0.0474703	1	4	2	-0.0206291	2	1	0.0985485	2	1	-0.0844441	2	1
H0YJ07	SLIRP	SRA stem-loop-interacting RNA-binding protein, mitochondrial (Fragment)	0.385432	1.04e-07	12	2	0.00738106	1	12	2	0.0254128	6	1	0.0474843	6	1	-0.0698669	6	1
Q5T8E0	ACBD5	Acyl-CoA-binding domain-containing protein 5 (Fragment)	0.384884	0.761066	2	2	0.574461	0.0211588	2	2	0.130961	1	1	0.0443723	1	1	0.128173	1	1
P51151	RAB9A	Ras-related protein Rab-9A	0.384835	1	2	2	0.330322	0.870483	2	2	-0.246857	1	1	0.230027	1	1	0.0354752	1	1
D6R9X5	G3BP2	Ras GTPase-activating protein-binding protein 2 (Fragment)	0.384703	0.0234793	2	2	0.183806	0.388568	2	2	-0.0183495	1	1	-0.0298379	1	1	-0.0956467	1	1
Q9H1A7	POLR2J3	DNA-directed RNA polymerase II subunit RPB11-b2 (RNA polymerase II subunit B11-b2) (RPB11b2) (DNA-directed RNA polymerase II subunit J3)	0.384673	1	6	6	0.40567	0.683683	6	6	0.166942	3	3	0.346262	3	3	0.0948725	3	3
Q9HAV7	GRPEL1	GrpE protein homolog 1, mitochondrial (HMGE) (Mt-GrpE#1)	0.38453	1.23e-16	20	4	0.236355	3.61e-18	20	4	0.0368925	10	2	0.00324029	10	2	0.0125743	10	2
P30533	LRPAP1	Alpha-2-macroglobulin receptor-associated protein (Alpha-2-MRAP) (Low density lipoprotein receptor-related protein-associated protein 1) (RAP)	0.384224	0.112208	2	2	0.435226	0.288888	2	2	0.0290139	1	1	0.0368048	1	1	0.0563991	1	1
Q5JV73	FRMPD3	FERM and PDZ domain-containing protein 3	0.384056	0.108457	2	2	0.966242	0.17109	2	2	0.0212426	1	1	0.0190412	1	1	-0.0157148	1	1
Q14624	ITIH4	Inter-alpha-trypsin inhibitor heavy chain H4 (ITI heavy chain H4) (ITI-HC4) (Inter-alpha-inhibitor heavy chain 4) (Inter-alpha-trypsin inhibitor family heavy chain-related protein) (IHRP) (Plasma kallikrein sensitive glycoprotein 120) (Gp120) (PK-120) [Cleaved into: 70 kDa inter-alpha-trypsin inhibitor heavy chain H4; 35 kDa inter-alpha-trypsin inhibitor heavy chain H4]	0.383557	3.63e-29	28	4	-0.102335	2.18e-14	28	4	0.0777515	14	2	0.0198082	14	2	0.0249904	14	2
Q9UBW5	BIN2	Bridging integrator 2 (Breast cancer-associated protein 1)	0.383541	1	4	4	0.283758	1	4	4	-0.151091	2	2	0.0879656	2	2	-0.0739424	2	2
D6RE17	RAI14	Ankycorbin (Fragment)	0.382897	1	2	2	-0.100834	1	2	2	-0.075365	1	1	0.126635	1	1	0.20062	1	1
P08579	SNRPB2	U2 small nuclear ribonucleoprotein B'' (U2 snRNP B'')	0.382487	1	2	2	0.886771	0.0522725	2	2	-0.0014056	1	1	0.267343	1	1	0.0782076	1	1
Q9Y6D5	ARFGEF2	Brefeldin A-inhibited guanine nucleotide-exchange protein 2 (Brefeldin A-inhibited GEP 2) (ADP-ribosylation factor guanine nucleotide-exchange factor 2)	0.382294	1.78e-35	36	8	-0.718162	6.68e-54	36	8	0.00854529	18	4	0.0150189	18	4	0.0585322	18	4
H0Y7B8	GOLGA2	Golgin subfamily A member 2 (Fragment)	0.38224	1	2	2	0.277396	0.193616	2	2	-0.173583	1	1	0.161355	1	1	-0.162003	1	1
H0Y9X5	ERAP1	Endoplasmic reticulum aminopeptidase 1 (Fragment)	0.381521	4.16e-08	12	2	-0.425239	1.04e-06	12	2	-0.0715225	6	1	-0.0333712	6	1	0.0474407	6	1
B7Z3X2	SLC35D1	UDP-glucuronic acid/UDP-N-acetylgalactosamine transporter (cDNA FLJ51485, highly similar to UDP-glucuronic acid/UDP-N-acetylgalactosamine transporter)	0.381481	0.0143166	8	2	-0.665715	0.000326696	8	2	0.0301649	4	1	-0.303875	4	1	-0.0346744	4	1
F5H895	DAD1	Dolichyl-diphosphooligosaccharide--protein glycosyltransferase subunit DAD1	0.381318	2.3e-13	16	6	-0.500651	1.89e-30	16	6	-0.00444994	8	3	-0.0263074	8	3	-0.0101336	8	3
O95395	GCNT3	Beta-1,3-galactosyl-O-glycosyl-glycoprotein beta-1,6-N-acetylglucosaminyltransferase 3 (EC 2.4.1.102) (EC 2.4.1.150) (C2GnT-mucin type) (C2GnT-M) (hC2GnT-M) (Core 2/core 4 beta-1,6-N-acetylglucosaminyltransferase) (C2/4GnT)	0.38058	0.00228625	4	2	-0.720889	7.35e-07	4	2	-0.0240171	2	1	-0.0442478	2	1	-0.0652823	2	1
O75503	CLN5	Ceroid-lipofuscinosis neuronal protein 5 (Protein CLN5)	0.38044	0.174559	4	4	-0.192341	1	4	4	-0.0045385	2	2	-0.0916131	2	2	0.00961518	2	2
H0Y6Y5	MTX1	Metaxin-1 (Fragment)	0.380101	1.41e-11	22	6	-0.356119	2.76e-10	22	6	-0.199501	11	3	0.0412777	11	3	0.059881	11	3
B4E321	OS9	Protein OS-9 (cDNA FLJ58567, highly similar to Homo sapiens amplified in osteosarcoma (OS9), transcript variant 2, mRNA)	0.379737	0.14049	4	4	0.240514	0.0775673	4	4	0.0369216	2	2	0.0922503	2	2	-0.0320444	2	2
C9JFR7	CYCS	Cytochrome c (Fragment)	0.378955	0	380	14	-1.01931	0	380	14	-0.00545728	190	7	-0.0712874	190	7	0.00662403	190	5
B7Z5C0	DNAJA1	DnaJ homolog subfamily A member 1 (cDNA FLJ52352, highly similar to DnaJ homolog subfamily A member 1)	0.37798	0.576193	4	2	0.301326	0.282314	4	2	0.0262816	2	1	0.23048	2	1	0.203011	2	1
H3BPC4	UBE2I	SUMO-conjugating enzyme UBC9 (Fragment)	0.377669	1.04e-111	78	14	0.366995	1.99e-121	78	14	0.0519588	39	7	0.0255034	39	7	0.0149892	39	7
H3BRV9	NUTF2	Nuclear transport factor 2 (Fragment)	0.3776	7.43e-19	20	7	0.215028	1.97e-13	20	8	0.106918	10	4	0.0264335	10	3	-0.00737749	10	4
B1AV70	YIPF6	Protein YIPF6 (Fragment)	0.37758	0.00297624	6	6	-0.805966	0.0389146	6	6	0.0579252	3	3	-0.0451458	3	3	-0.0612827	3	3
P51858	HDGF	Hepatoma-derived growth factor (HDGF) (High mobility group protein 1-like 2) (HMG-1L2)	0.377442	3.7e-176	138	14	0.697753	4.05e-146	138	14	0.023444	69	7	0.017517	69	7	0.0290187	69	5
H7BZJ3	PDIA3	Thioredoxin (Fragment)	0.377265	1.99e-218	262	14	0.0352137	3.95e-07	262	14	0.0289481	131	7	0.0289095	131	7	-0.00881188	131	7
F8WD51	UPP1	Uridine phosphorylase 1	0.376936	0.175859	2	2	2.6974	0.15926	2	2	0.00923797	1	1	0.0179992	1	1	0.235871	1	1
O60220	TIMM8A	Mitochondrial import inner membrane translocase subunit Tim8 A (Deafness dystonia protein 1) (X-linked deafness dystonia protein)	0.376913	1.88e-14	12	2	-1.24449	2.47e-15	12	2	-0.0475075	6	1	-0.153141	6	1	0.00524487	6	1
Q8IXM3	MRPL41	39S ribosomal protein L41, mitochondrial (L41mt) (MRP-L41) (39S ribosomal protein L27 homolog) (Bcl-2-interacting mitochondrial ribosomal protein L41) (Cell proliferation-inducing gene 3 protein) (MRP-L27 homolog)	0.376786	1.8e-50	24	10	-0.199781	7.26e-44	24	10	0.0258154	12	5	0.0336803	12	5	-0.0389095	12	5
D6R937	AIMP1	Endothelial monocyte-activating polypeptide 2 (Fragment)	0.376615	0.0329101	6	2	0.146345	0.507162	6	2	0.0538225	3	1	-0.0241336	3	1	0.0147532	3	1
P33993	MCM7	DNA replication licensing factor MCM7 (EC 3.6.4.12) (CDC47 homolog) (P1.1-MCM3)	0.376525	3.1e-27	30	8	1.49151	9.44e-58	30	8	-0.0156177	15	4	0.0840999	15	4	0.0156333	15	4
E9PKE4	SLC52A2	Solute carrier family 52, riboflavin transporter, member 2 (Fragment)	0.376391	0.375178	4	4	0.431189	1	4	4	0.0109779	2	2	-0.127155	2	2	0.178144	2	2
B4DZ67	NUP107	Nuclear pore complex protein Nup107 (cDNA FLJ58739, highly similar to Nuclear pore complex protein Nup107)	0.376344	8.67e-30	24	8	0.771341	3.47e-56	24	8	0.0324129	12	4	0.064275	12	4	0.108749	12	4
F5H4C6	GNS	N-acetylglucosamine-6-sulfatase (Fragment)	0.376284	1	6	6	0.0345503	1	6	6	0.0294119	3	3	-0.0164442	3	3	0.031949	3	3
C9J338	TNIK	TRAF2 and NCK-interacting protein kinase (Fragment)	0.375853	2.37e-12	10	4	0.145398	0.506229	10	4	-0.0330227	5	2	0.0308338	5	2	-0.040731	5	2
E7ESU4	NAT10	N-acetyltransferase 10	0.374634	1.07e-23	26	10	0.739073	1.61e-54	26	10	0.0334939	13	5	0.060032	13	5	-0.0381147	13	5
E5RFH8	COX7A2L	Cytochrome c oxidase subunit 7A-related protein, mitochondrial	0.374608	0.0393395	4	4	-0.809424	1	4	4	-0.259097	2	2	-0.110602	2	2	-0.228558	2	2
B7Z254	PDIA6	Protein disulfide-isomerase A6 (cDNA FLJ58502, highly similar to Protein disulfide-isomerase A6 (EC 5.3.4.1))	0.374568	0	696	14	-0.209056	0	696	14	0.0173051	348	7	0.018801	348	7	-0.00359166	348	7
P22830	FECH	Ferrochelatase, mitochondrial (EC 4.99.1.1) (Heme synthase) (Protoheme ferro-lyase)	0.374231	1	2	2	0.171411	1	2	2	0.807994	1	1	-0.0169092	1	1	-0.0761382	1	1
Q9UHX1	PUF60	Poly(U)-binding-splicing factor PUF60 (60 kDa poly(U)-binding-splicing factor) (FUSE-binding protein-interacting repressor) (FBP-interacting repressor) (Ro-binding protein 1) (RoBP1) (Siah-binding protein 1) (Siah-BP1)	0.374098	2.03e-85	42	12	0.656797	9.59e-78	42	12	0.0822475	21	6	0.0244094	21	6	-0.0204455	21	6
F5H0M4	LPCAT3	Lysophospholipid acyltransferase 5	0.373839	2.49e-19	16	6	-0.622047	4.86e-26	16	6	-0.0274344	8	3	-0.0294218	8	3	-0.00375777	8	3
Q9NQG5	RPRD1B	Regulation of nuclear pre-mRNA domain-containing protein 1B (Cell cycle-related and expression-elevated protein in tumor)	0.372798	3.7e-10	26	4	0.117764	0.00197434	26	4	0.00480433	13	2	0.0985028	13	2	-0.0697902	13	2
Q16762	TST	Thiosulfate sulfurtransferase (EC 2.8.1.1) (Rhodanese)	0.372724	7.69e-166	112	14	-0.563145	2.54e-258	112	14	0.0172913	56	7	0.0250479	56	7	-0.0439921	56	5
Q5HYI8	RABL3	Rab-like protein 3	0.372312	0.351004	2	2	-0.17148	0.934936	2	2	-0.479918	1	1	-0.361515	1	1	-0.755029	1	1
H0YDB0	GSDMD	Gasdermin-D (Fragment)	0.371638	1	2	2	0.441425	0.267101	2	2	-0.0196891	1	1	0.447901	1	1	-0.0186974	1	1
F8VNT9	CD63	CD63 antigen (Fragment)	0.371634	8.13e-23	24	6	-0.289152	3.05e-24	24	6	0.0198385	12	3	0.0541835	12	3	0.033064	12	3
P50224	SULT1A3; SULT1A4	Sulfotransferase 1A3/1A4 (ST1A3/ST1A4) (EC 2.8.2.1) (Aryl sulfotransferase 1A3/1A4) (Catecholamine-sulfating phenol sulfotransferase) (HAST3) (M-PST) (Monoamine-sulfating phenol sulfotransferase) (Placental estrogen sulfotransferase) (Sulfotransferase, monoamine-preferring) (Thermolabile phenol sulfotransferase) (TL-PST)	0.37162	3.15e-14	30	6	-0.722707	4.33e-27	30	6	0.0297951	15	3	-0.0527715	15	3	0.0148382	15	3
F5H4T7	MED23	Mediator of RNA polymerase II transcription subunit 23	0.371595	0.135213	10	10	0.421872	0.000195888	10	10	-0.141106	5	5	0.0531642	5	5	-0.138127	5	5
E9PLV6	GPAA1	Glycosylphosphatidylinositol anchor attachment 1 protein	0.37143	0.016027	6	6	0.0755525	1	6	6	0.00564766	3	3	0.0383002	3	3	0.0294259	3	3
K7EK07	H3F3B	Histone H3 (Fragment)	0.371276	2.31e-26	54	4	0.450352	4.24e-27	54	4	0.0662412	27	2	0.00702809	27	2	0.0527983	27	2
B4DE40	SMS	Spermine synthase (cDNA FLJ50114, highly similar to Spermine synthase (EC 2.5.1.22))	0.37006	0.347281	4	4	0.00928615	1	4	4	0.0406635	2	2	0.0757275	2	2	0.00322457	2	2
K7ENX5	NAGLU	Alpha-N-acetylglucosaminidase (Fragment)	0.370016	1	4	4	0.0349194	0.787275	4	4	-0.151682	2	2	0.0531855	2	2	-0.0446959	2	2
P09467	FBP1	Fructose-1,6-bisphosphatase 1 (FBPase 1) (EC 3.1.3.11) (D-fructose-1,6-bisphosphate 1-phosphohydrolase 1)	0.369127	7.19e-226	230	13	-1.02447	0	230	13	-0.0567632	115	7	-0.0449293	115	7	-0.0599208	115	5
F8VZ49	HNRNPA1	Heterogeneous nuclear ribonucleoprotein A1 (Fragment)	0.368653	3.28e-07	12	2	0.724309	1.52e-12	12	2	-0.00323676	6	1	0.0497401	6	1	0.00532233	6	1
F5H1V8		NA	0.368456	2.06e-17	18	6	-0.0157004	1.42e-06	18	6	0.0995748	9	3	-0.017779	9	3	0.0131251	9	3
E9PNS2	RBBP4	Histone-binding protein RBBP4	0.368398	0.0704823	2	2	0.126082	0.497491	2	2	0.0174935	1	1	0.00517181	1	1	0.015591	1	1
H0YJX6	PRMT5	Protein arginine N-methyltransferase 5 (Fragment)	0.367828	0.217625	2	2	1.99951	0.077644	2	2	0.00700354	1	1	0.0180761	1	1	-0.0320656	1	1
Q96C19	EFHD2	EF-hand domain-containing protein D2 (Swiprosin-1)	0.36772	0	286	14	-0.0374369	2.09e-65	286	14	0.030633	143	7	-0.00616518	143	7	0.0127102	143	7
K7ENM2	NCLN	Nicalin (Fragment)	0.367526	1.79e-10	10	4	-0.0781371	0.00182057	10	4	0.0249723	5	2	-0.176185	5	2	-0.0284273	5	2
E9PDM8	SEC24D	Protein transport protein Sec24D	0.367253	3.22e-18	28	6	0.200346	1.02e-14	28	6	-0.0564897	14	3	0.0673993	14	3	-0.000302282	14	3
Q6P179	ERAP2	Endoplasmic reticulum aminopeptidase 2 (EC 3.4.11.-) (Leukocyte-derived arginine aminopeptidase) (L-RAP)	0.367248	2.33e-24	28	4	0.410884	1.65e-22	28	4	0.04593	14	1	0.0451194	14	2	NaN	14	0
O43324	EEF1E1	Eukaryotic translation elongation factor 1 epsilon-1 (Aminoacyl tRNA synthetase complex-interacting multifunctional protein 3) (Elongation factor p18) (Multisynthase complex auxiliary component p18)	0.366754	6.9e-26	28	6	-0.284598	4.98e-34	28	6	-0.0422487	14	3	-0.0337437	14	3	0.0153198	14	3
K7EKL1	NEDD4L	E3 ubiquitin-protein ligase NEDD4-like	0.36637	0.171986	12	12	-0.265647	1	12	12	-0.088032	6	6	0.0147293	6	6	-0.0105294	6	6
Q8NBX0	SCCPDH	Saccharopine dehydrogenase-like oxidoreductase (EC 1.-.-.-)	0.365623	3.72e-21	24	6	-0.233427	1.13e-20	24	6	0.0780736	12	3	0.00528352	12	3	-0.0390899	12	3
Q9NQT8	KIF13B	Kinesin-like protein KIF13B (Kinesin-like protein GAKIN)	0.365385	5.2e-31	22	4	-0.967496	5.25e-54	22	4	0.0197269	11	2	-0.0486298	11	2	-0.00476658	11	2
Q6P4A8	PLBD1	Phospholipase B-like 1 (EC 3.1.1.-) (LAMA-like protein 1) (Lamina ancestor homolog 1) (Phospholipase B domain-containing protein 1)	0.364548	1	6	6	1.71589	0.0465255	6	6	-0.0420153	3	3	0.0644341	3	3	0.129727	3	3
G5EA52	PDIA3	Protein disulfide isomerase family A, member 3, isoform CRA_b (Protein disulfide-isomerase A3)	0.364266	0	1098	13	-0.0654415	4.1e-105	1098	13	0.00748555	549	7	0.0328794	549	7	0.000244476	549	5
C9J5C3	PDCD10	Programmed cell death protein 10 (Fragment)	0.364118	5.78e-15	10	4	0.38245	1.35e-09	10	4	0.0484876	5	2	-0.0471634	5	2	0.0618086	5	2
Q15293	RCN1	Reticulocalbin-1	0.36383	9.92e-45	52	7	0.484657	4.03e-47	52	7	0.0479757	26	4	-0.0109668	26	4	0.0165771	26	3
E7EWZ6		NA	0.363668	6.67e-22	24	7	0.478671	9.96e-21	24	8	0.0418926	12	4	0.0605081	12	3	0.095107	12	4
E5RG18	RAD21	Double-strand-break repair protein rad21 homolog	0.363654	0.0968195	6	2	1.73314	2.08e-06	6	2	0.12612	3	1	0.0529527	3	1	0.0972483	3	1
Q8WXX5	DNAJC9	DnaJ homolog subfamily C member 9 (DnaJ protein SB73)	0.363265	0.000436523	14	4	0.9322	1.79e-08	14	4	-0.0178324	7	2	0.0715919	7	2	0.00508243	7	2
Q4G177	NOMO2	NOMO2 protein (Nodal modulator 2)	0.362748	1.34e-41	42	12	-0.31021	2.94e-52	42	12	0.0341413	21	6	0.0704706	21	6	-0.0412192	21	6
C9J4A7	ENSG00000249240	Uncharacterized protein (Fragment)	0.362598	0.977265	6	6	0.947396	0.0282474	6	6	0.045142	3	3	0.112434	3	3	0.0218774	3	3
Q86SF2	GALNT7	N-acetylgalactosaminyltransferase 7 (EC 2.4.1.-) (Polypeptide GalNAc transferase 7) (GalNAc-T7) (pp-GaNTase 7) (Protein-UDP acetylgalactosaminyltransferase 7) (UDP-GalNAc:polypeptide N-acetylgalactosaminyltransferase 7)	0.36232	5.65e-20	24	6	-0.604446	1.13e-38	24	6	0.0375809	12	3	0.123581	12	3	-0.0467522	12	3
E9PIR7	TXNRD1	Thioredoxin reductase 1, cytoplasmic	0.362048	4.69e-95	104	10	-0.382339	1.35e-88	104	10	0.0021638	52	5	-0.0777325	52	4	-0.00233625	52	4
P24158	PRTN3	Myeloblastin (EC 3.4.21.76) (AGP7) (C-ANCA antigen) (Leukocyte proteinase 3) (PR-3) (PR3) (Neutrophil proteinase 4) (NP-4) (P29) (Wegener autoantigen)	0.361892	1.06e-115	92	8	0.928035	1.7e-145	92	8	-0.00659836	46	4	0.103903	46	4	0.130251	46	3
A8MYJ1	AKAP13	A kinase (PRKA) anchor protein 13, isoform CRA_a (A-kinase anchor protein 13)	0.361488	0.855659	2	2	0.328842	0.0169256	2	2	0.0233228	1	1	0.161338	1	1	0.0864782	1	1
O00299	CLIC1	Chloride intracellular channel protein 1 (Chloride channel ABP) (Nuclear chloride ion channel 27) (NCC27) (Regulatory nuclear chloride ion channel protein) (hRNCC)	0.361427	0	384	13	0.477261	0	384	13	0.0254826	192	7	0.0370067	192	5	0.0370312	192	6
H0Y612	TRIM33	E3 ubiquitin-protein ligase TRIM33 (Fragment)	0.361037	0.811927	8	8	0.674361	0.0371521	8	8	0.0301446	4	4	0.0473323	4	4	-0.0258325	4	4
Q5SP12	HLA-DQB1	HLA class II histocompatibility antigen, DQ beta 1 chain	0.361013	2.16e-21	22	8	0.617874	2.02e-22	22	8	0.0453544	11	4	0.12017	11	4	0.0200961	11	4
O00139	KIF2A	Kinesin-like protein KIF2A (Kinesin-2) (hK2)	0.36048	0.48219	4	2	0.897441	0.130776	4	2	0.023721	2	1	0.0691928	2	1	-0.0554743	2	1
Q86V28	AP1G2	AP-1 complex subunit gamma-like 2 (AP1G2 protein)	0.360098	5.96e-07	8	4	0.0463599	1	8	4	-0.00412279	4	2	0.0914571	4	2	-0.0295285	4	2
F8VVY3		NA	0.359942	1	4	2	1.00283	0.354881	4	2	0.0653046	2	1	0.080752	2	1	0.0403676	2	1
B4DV75	CYP4F2	Leukotriene-B(4) omega-hydroxylase 1 (cDNA FLJ57164, highly similar to Cytochrome P450 4F2 (EC 1.14.13.30))	0.359626	1	2	2	0.88741	0.120104	2	2	-0.0654165	1	1	0.135014	1	1	0.0436554	1	1
Q3KQV9	UAP1L1	UDP-N-acetylhexosamine pyrophosphorylase-like protein 1 (EC 2.7.7.-)	0.359244	0.105754	6	6	-0.241961	1	6	6	-0.0595714	3	3	0.0533738	3	3	-0.0593522	3	3
Q13535	ATR	Serine/threonine-protein kinase ATR (EC 2.7.11.1) (Ataxia telangiectasia and Rad3-related protein) (FRAP-related protein 1)	0.35922	1	2	2	-0.355168	0.492428	2	2	0.0949903	1	1	-0.134602	1	1	0.0442844	1	1
E9PLP8	CSTF3	Cleavage stimulation factor subunit 3	0.359018	1	4	4	1.00184	0.329893	4	4	-0.0120581	2	2	0.0886404	2	2	-0.0472316	2	2
H0YN26	ANP32A	Acidic leucine-rich nuclear phosphoprotein 32 family member A	0.358392	1.66e-139	124	14	0.327169	3.53e-115	124	14	0.0234197	62	7	0.0357944	62	7	0.0104858	62	7
Q14764	MVP	Major vault protein (MVP) (Lung resistance-related protein)	0.357349	0	358	14	0.208686	2.18e-249	358	14	0.00121019	179	7	0.0403268	179	7	-0.00200246	179	6
C9JXC3	OARD1	O-acetyl-ADP-ribose deacetylase 1	0.357158	3.24e-09	14	4	0.00241426	1e-06	14	4	0.0792417	7	2	0.287604	7	2	0.176797	7	2
G3V2V8	NPC2	Epididymal secretory protein E1 (Fragment)	0.356895	6.47e-11	16	6	0.0115315	4.75e-22	16	6	0.354527	8	3	0.233057	8	3	0.214453	8	3
Q27J81	INF2	Inverted formin-2 (HBEBP2-binding protein C)	0.356877	8.41e-65	46	8	-0.2194	1.08e-49	46	8	-0.00164915	23	4	-0.0692746	23	4	0.0337215	23	3
E5RFN6	ABCA10	ATP-binding cassette sub-family A member 10	0.355585	0.433482	2	2	0.574513	0.411831	2	2	-0.0817924	1	1	-0.0176285	1	1	-0.195797	1	1
Q96HN2	AHCYL2	Putative adenosylhomocysteinase 3 (AdoHcyase 3) (EC 3.3.1.1) (S-adenosyl-L-homocysteine hydrolase 3) (S-adenosylhomocysteine hydrolase-like protein 2)	0.355253	4.8e-06	16	2	-0.820973	8.23e-15	16	2	-0.0202054	8	1	-0.204228	8	1	0.0361623	8	1
Q8WY22	BRI3BP	BRI3-binding protein (I3-binding protein) (Cervical cancer 1 proto-oncogene-binding protein KG19) (HCCRBP-1)	0.354899	4.43e-12	12	4	0.206665	7.18e-05	12	4	0.0255099	6	2	0.271765	6	2	0.0359933	6	2
P19838	NFKB1	Nuclear factor NF-kappa-B p105 subunit (DNA-binding factor KBF1) (EBP-1) (Nuclear factor of kappa light polypeptide gene enhancer in B-cells 1) [Cleaved into: Nuclear factor NF-kappa-B p50 subunit]	0.354862	0.099753	6	2	0.849394	0.000727018	6	2	-0.0906558	3	1	0.117095	3	1	0.0437568	3	1
P01019	AGT	Angiotensinogen (Serpin A8) [Cleaved into: Angiotensin-1 (Angiotensin 1-10) (Angiotensin I) (Ang I); Angiotensin-2 (Angiotensin 1-8) (Angiotensin II) (Ang II); Angiotensin-3 (Angiotensin 2-8) (Angiotensin III) (Ang III) (Des-Asp[1]-angiotensin II); Angiotensin-4 (Angiotensin 3-8) (Angiotensin IV) (Ang IV); Angiotensin 1-9; Angiotensin 1-7; Angiotensin 1-5; Angiotensin 1-4]	0.354774	1.18e-113	72	14	0.482763	1.53e-73	72	14	0.0319165	36	7	-0.0882329	36	7	-0.020057	36	7
Q6UX06	OLFM4	Olfactomedin-4 (OLM4) (Antiapoptotic protein GW112) (G-CSF-stimulated clone 1 protein) (hGC-1) (hOLfD)	0.354078	0.000135847	12	4	2.57706	1.14e-06	12	4	0.0293702	6	2	0.0928681	6	2	0.0133997	6	2
O14979	HNRPDL	Heterogeneous nuclear ribonucleoprotein D-like (hnRNP D-like) (hnRNP DL) (AU-rich element RNA-binding factor) (JKT41-binding protein) (Protein laAUF1)	0.353923	3.27e-84	124	14	0.467456	1.08e-108	124	14	-0.0549225	62	7	0.123729	62	7	0.0799079	62	5
F5H2I3	IPO8	Importin-8 (Fragment)	0.353659	0.00992975	10	10	0.804812	0.000244523	10	10	0.0416183	5	5	0.0934383	5	5	0.0287087	5	5
Q96PP9	GBP4	Guanylate-binding protein 4 (GTP-binding protein 4) (GBP-4) (Guanine nucleotide-binding protein 4)	0.353031	0.617106	4	2	1.06029	0.0082167	4	2	-0.0154603	2	1	0.108322	2	1	0.0844368	2	1
B7Z341	NDRG3	Protein NDRG3 (cDNA FLJ54521, highly similar to Protein NDRG3)	0.352928	0.939233	2	2	0.464204	0.86938	2	2	-0.0301868	1	1	0.105889	1	1	0.182056	1	1
P43378	PTPN9	Tyrosine-protein phosphatase non-receptor type 9 (EC 3.1.3.48) (Protein-tyrosine phosphatase MEG2) (PTPase MEG2)	0.352816	0.827043	4	4	0.107257	0.624521	4	4	-0.0294674	2	2	0.0473493	2	2	-0.176905	2	2
Q9ULZ3	PYCARD	Apoptosis-associated speck-like protein containing a CARD (hASC) (Caspase recruitment domain-containing protein 5) (PYD and CARD domain-containing protein) (Target of methylation-induced silencing 1)	0.352288	3.51e-14	18	6	0.319302	1.58e-32	18	6	0.00732581	9	3	0.0493963	9	3	-0.0546587	9	2
H0Y7N1	DDAH2	N(G),N(G)-dimethylarginine dimethylaminohydrolase 2 (Fragment)	0.35226	9.98e-12	14	4	-0.115898	0.177514	14	4	0.0119193	7	2	-0.0148824	7	2	-0.00707196	7	2
Q9Y678	COPG1	Coatomer subunit gamma-1 (Gamma-1-coat protein) (Gamma-1-COP)	0.352173	0	396	14	-0.33366	0	396	14	0.00756768	198	7	0.00464519	198	7	0.0056334	198	6
Q9BQ39	DDX50	ATP-dependent RNA helicase DDX50 (EC 3.6.4.13) (DEAD box protein 50) (Gu-beta) (Nucleolar protein Gu2)	0.351649	0.584225	2	2	-1.58968	0.050371	2	2	-0.0560782	1	1	0.0251563	1	1	-0.0718264	1	1
H0Y5E1	LPIN3	Phosphatidate phosphatase LPIN3 (Fragment)	0.351622	1	2	2	-0.236646	0.21124	2	2	-0.0314625	1	1	0.232985	1	1	-0.050253	1	1
P53621	COPA	Coatomer subunit alpha (Alpha-coat protein) (Alpha-COP) (HEP-COP) (HEPCOP) [Cleaved into: Xenin (Xenopsin-related peptide); Proxenin]	0.351062	0	548	14	-0.253028	0	548	14	0.0220604	274	7	0.01445	274	7	0.0026787	274	5
P46063	RECQL	ATP-dependent DNA helicase Q1 (EC 3.6.4.12) (DNA helicase, RecQ-like type 1) (RecQ1) (DNA-dependent ATPase Q1) (RecQ protein-like 1)	0.351042	2.08e-60	66	14	0.316301	3.11e-70	66	14	0.0942577	33	7	0.0459852	33	7	0.0250829	33	7
H0YDT8	EMC7	ER membrane protein complex subunit 7 (Fragment)	0.350938	1	4	4	-0.173999	1	4	4	0.0527825	2	2	0.222149	2	2	0.0193002	2	2
Q96QR8	PURB	Transcriptional activator protein Pur-beta (Purine-rich element-binding protein B)	0.350826	1	6	6	0.512961	1	6	6	0.125953	3	3	0.0201401	3	3	0.0481462	3	3
C9JTN7	TIA1	Nucleolysin TIA-1 isoform p40	0.349978	2.16e-11	16	6	0.146194	6.99e-10	16	6	0.0131491	8	3	0.00881589	8	3	0.0327384	8	3
K7ES69	CNN2	Calponin-2	0.349926	1.05e-21	28	4	0.791972	7.6e-40	28	4	0.00422317	14	2	0.0620092	14	2	0.0232541	14	2
F8W0P2		NA	0.349918	9.34e-101	80	10	0.0311793	0.0074884	80	10	0.0517258	40	5	0.0170354	40	5	0.0531254	40	4
Q6GMV3	PTRHD1	Putative peptidyl-tRNA hydrolase PTRHD1 (EC 3.1.1.29) (Peptidyl-tRNA hydrolase domain-containing protein 1)	0.349753	0.130106	6	2	-0.517304	5.27e-08	6	2	0.0897781	3	1	-0.130119	3	1	-0.0249816	3	1
Q8NI22	MCFD2	Multiple coagulation factor deficiency protein 2 (Neural stem cell-derived neuronal survival protein)	0.348909	1	6	6	-0.658637	0.00743212	6	6	0.0736083	3	3	-0.0643775	3	3	0.0691902	3	3
A6NM98		NA	0.348731	5.75e-06	14	4	0.813394	5.5e-28	14	4	0.0676818	7	2	0.16046	7	2	-0.062507	7	2
Q14554	PDIA5	Protein disulfide-isomerase A5 (EC 5.3.4.1) (Protein disulfide isomerase-related protein)	0.348555	6.2e-41	30	6	-0.891268	8.3e-58	30	5	0.0194183	15	2	-0.0638136	15	3	-0.0171297	15	3
Q92878	RAD50	DNA repair protein RAD50 (hRAD50) (EC 3.6.-.-)	0.348466	4.24e-05	12	2	0.366875	2.67e-08	12	2	-0.0570851	6	1	0.25202	6	1	0.0429318	6	1
Q9UKV8	EIF2C2	Protein argonaute-2 (Argonaute2) (hAgo2) (EC 3.1.26.n2) (Eukaryotic translation initiation factor 2C 2) (eIF-2C 2) (eIF2C 2) (PAZ Piwi domain protein) (PPD) (Protein slicer)	0.348293	4.39e-12	12	4	0.230094	9.73e-19	12	4	0.0143922	6	2	0.014862	6	2	0.0170956	6	2
E5RJ48	LYPLA1	Acyl-protein thioesterase 1 (Fragment)	0.347581	0.0948623	8	2	-0.547415	2.81e-07	8	2	0.0529776	4	1	-0.815718	4	1	-0.0396667	4	1
P61769	B2M	Beta-2-microglobulin [Cleaved into: Beta-2-microglobulin form pI 5.3]	0.347363	2.61e-69	66	12	-0.533277	4.87e-85	66	12	-0.0744187	33	6	0.0395317	33	6	-0.0544395	33	6
Q15165	PON2	Serum paraoxonase/arylesterase 2 (PON 2) (EC 3.1.1.2) (EC 3.1.1.81) (Aromatic esterase 2) (A-esterase 2) (Serum aryldialkylphosphatase 2)	0.347264	1.17e-08	16	4	0.616539	1.49e-16	16	4	-0.0666389	8	2	0.112798	8	2	0.0256963	8	2
Q9NZJ7	MTCH1	Mitochondrial carrier homolog 1 (Presenilin-associated protein)	0.34715	2.6e-63	48	10	0.0384778	9.69e-13	48	10	-0.0267746	24	5	-0.067599	24	5	-0.0288272	24	5
H7C1I0	SLC35E1	Solute carrier family 35 member E1 (Fragment)	0.34706	1.34e-11	14	4	0.0188706	4.72e-07	14	4	-0.236566	7	2	0.045031	7	2	-0.00832754	7	2
G3V153	CAPRIN1	Caprin-1 (GPI-anchored membrane protein 1, isoform CRA_d)	0.346698	3.05e-08	16	4	1.27244	1.83e-26	16	4	-0.0524525	8	2	0.0433702	8	2	-0.0689677	8	2
Q13162	PRDX4	Peroxiredoxin-4 (EC 1.11.1.15) (Antioxidant enzyme AOE372) (AOE37-2) (Peroxiredoxin IV) (Prx-IV) (Thioredoxin peroxidase AO372) (Thioredoxin-dependent peroxide reductase A0372)	0.346664	7.17e-195	192	12	-0.344592	1.04e-212	192	12	-0.0213726	96	6	-0.0188144	96	6	-0.0369106	96	5
C9JLN6	ASNS	Asparagine synthetase [glutamine-hydrolyzing] (Fragment)	0.346612	0.231461	4	4	-0.611043	0.692056	4	4	0.00332929	2	2	-0.0372897	2	2	-0.0961458	2	2
Q14103	HNRNPD	Heterogeneous nuclear ribonucleoprotein D0 (hnRNP D0) (AU-rich element RNA-binding protein 1)	0.346494	2.47e-53	146	4	0.496616	5.6e-93	146	4	0.00975442	73	2	0.0917253	73	2	0.0150963	73	2
B4DI16	PFKFB2	Fructose-2,6-bisphosphatase (cDNA FLJ58063, highly similar to 6-phosphofructo-2-kinase/fructose-2,6-biphosphatase 2)	0.346092	0.150115	6	5	-0.427595	0.498585	6	6	-0.0597111	3	3	0.0162759	3	2	-0.0643229	3	3
E9PMH2	AIP	Peptidyl-prolyl cis-trans isomerase (Fragment)	0.345923	1.77e-13	14	6	0.418332	5.89e-18	14	6	0.00255787	7	3	0.213069	7	3	-0.0551119	7	3
G3V457	PAPOLA	Poly(A) polymerase alpha	0.345571	0.1735	14	14	0.509049	9.01e-07	14	14	0.0261994	7	7	0.130984	7	7	0.0389011	7	7
P37235	HPCAL1	Hippocalcin-like protein 1 (Calcium-binding protein BDR-1) (HLP2) (Visinin-like protein 3) (VILIP-3)	0.345466	6.84e-15	18	4	-1.2642	9.13e-30	18	4	0.024873	9	2	0.0113133	9	2	0.0133479	9	2
H0YD64	SLC43A3	Solute carrier family 43 member 3 (Fragment)	0.3453	1	4	4	0.565458	0.288077	4	4	0.0155745	2	2	0.164451	2	2	-0.0302301	2	2
Q9NX76	CMTM6	CKLF-like MARVEL transmembrane domain-containing protein 6 (Chemokine-like factor superfamily member 6)	0.344962	0.276604	12	12	0.565254	0.00168097	12	12	0.00899278	6	6	0.142751	6	6	0.128922	6	6
Q08170	SRSF4	Serine/arginine-rich splicing factor 4 (Pre-mRNA-splicing factor SRP75) (SRP001LB) (Splicing factor, arginine/serine-rich 4)	0.344493	2.28e-16	22	4	0.0541333	0.555039	22	4	0.0498945	11	2	-0.0127003	11	2	-0.0250168	11	2
P23497	SP100	Nuclear autoantigen Sp-100 (Nuclear dot-associated Sp100 protein) (Speckled 100 kDa)	0.344156	4.89e-16	20	6	0.74147	8.78e-28	20	6	-0.0170312	10	3	0.0538568	10	3	0.0167201	10	3
Q8IWV8	UBR2	E3 ubiquitin-protein ligase UBR2 (EC 6.3.2.-) (N-recognin-2) (Ubiquitin-protein ligase E3-alpha-2) (Ubiquitin-protein ligase E3-alpha-II)	0.343265	1	4	4	0.197908	0.408788	4	4	-0.0109077	2	2	0.169039	2	2	-0.00344945	2	2
O75531	BANF1	Barrier-to-autointegration factor (Breakpoint cluster region protein 1)	0.343213	8.84e-45	32	8	0.236716	8e-35	32	8	0.0383505	16	4	0.0327929	16	4	0.0101043	16	4
P17812	CTPS1	CTP synthase 1 (EC 6.3.4.2) (CTP synthetase 1) (UTP--ammonia ligase 1)	0.343183	0.00384091	6	2	0.72377	0.00158166	6	2	0.0484163	3	1	0.0142371	3	1	-0.0546618	3	1
P23284	PPIB	Peptidyl-prolyl cis-trans isomerase B (PPIase B) (EC 5.2.1.8) (CYP-S1) (Cyclophilin B) (Rotamase B) (S-cyclophilin) (SCYLP)	0.343101	2.6e-181	298	13	0.00686025	0.0920301	298	14	0.00423888	149	7	-0.0178282	149	4	-0.0897206	149	1
I3L4C5	UBE2Z	Ubiquitin-conjugating enzyme E2 Z (Fragment)	0.343072	0.636148	2	2	0.420682	0.244816	2	2	-0.0392623	1	1	0.046221	1	1	-0.0683416	1	1
P16455	MGMT	Methylated-DNA--protein-cysteine methyltransferase (EC 2.1.1.63) (6-O-methylguanine-DNA methyltransferase) (MGMT) (O-6-methylguanine-DNA-alkyltransferase)	0.343053	0.222262	2	2	0.273283	0.142925	2	2	0.009243	1	1	-0.0225343	1	1	-0.000369655	1	1
F8VNV9		NA	0.342652	8.23e-10	44	2	0.414267	4.67e-14	44	2	0.000757221	22	1	0.089456	22	1	0.0212116	22	1
C9JKI7	MAD1L1	Mitotic spindle assembly checkpoint protein MAD1 (Fragment)	0.342589	1	4	4	0.612305	1	4	4	-0.44946	2	2	0.504759	2	2	0.166917	2	2
K7ENW4	NACC1	Nucleus accumbens-associated protein 1 (Fragment)	0.341685	0.0075643	2	2	0.115358	1	2	2	0.00635435	1	1	-0.012518	1	1	0.0903222	1	1
Q9Y6B6	SAR1B	GTP-binding protein SAR1b (GTP-binding protein B) (GTBPB)	0.341454	1.56e-10	40	2	0.0437381	0.00177594	40	2	0.150084	20	1	0.0455551	20	1	0.0947888	20	1
B4DE85	PTDSS1	Phosphatidylserine synthase 1 (cDNA FLJ57481, highly similar to Phosphatidylserine synthase 1 (EC 2.7.8.-))	0.340673	1.74e-44	42	14	0.0305117	2.62e-12	42	13	-0.00914747	21	7	-0.0294838	21	7	0.00763455	21	6
H0YK61	EMC4	ER membrane protein complex subunit 4	0.340474	0.455415	2	2	0.000406481	0.762646	2	2	-0.0929938	1	1	-0.0164115	1	1	-0.181912	1	1
Q9NZ08	ERAP1	Endoplasmic reticulum aminopeptidase 1 (EC 3.4.11.-) (ARTS-1) (Adipocyte-derived leucine aminopeptidase) (A-LAP) (Aminopeptidase PILS) (Puromycin-insensitive leucyl-specific aminopeptidase) (PILS-AP) (Type 1 tumor necrosis factor receptor shedding aminopeptidase regulator)	0.340184	1.17e-151	180	12	0.100304	7.91e-54	180	12	0.00644689	90	6	0.0379335	90	6	0.00457656	90	4
H7C3P6	NUP98	Nuclear pore complex protein Nup98-Nup96 (Fragment)	0.340169	0.00418009	4	4	-0.432103	0.200921	4	4	-0.0134603	2	2	0.0417566	2	2	-0.0547524	2	2
Q92841	DDX17	Probable ATP-dependent RNA helicase DDX17 (EC 3.6.4.13) (DEAD box protein 17) (DEAD box protein p72) (RNA-dependent helicase p72)	0.339757	3.19e-190	198	14	0.37786	4.83e-203	198	14	-0.00381814	99	7	0.0117385	99	7	-0.033197	99	6
Q99643	SDHC	Succinate dehydrogenase cytochrome b560 subunit, mitochondrial (Integral membrane protein CII-3) (QPs-1) (QPs1) (Succinate dehydrogenase complex subunit C) (Succinate-ubiquinone oxidoreductase cytochrome B large subunit) (CYBL)	0.339305	6.93e-96	54	14	-1.14568	3.9e-150	54	14	0.0216078	27	7	-0.175221	27	7	-0.0609369	27	7
B7Z1T1	WRB	Tail-anchored protein insertion receptor WRB (cDNA FLJ51808, highly similar to Tryptophan-rich protein)	0.339291	0.331679	2	2	0.123781	1	2	2	-0.0258857	1	1	-0.0524274	1	1	0.0566411	1	1
Q96A35	MRPL24	39S ribosomal protein L24, mitochondrial (L24mt) (MRP-L24)	0.33869	4.17e-34	22	8	-0.275977	7.99e-16	22	8	-0.0280038	11	4	-0.0436736	11	4	-0.118804	11	4
P61923	COPZ1	Coatomer subunit zeta-1 (Zeta-1-coat protein) (Zeta-1 COP)	0.338536	1.18e-05	18	4	0.0668946	0.0379121	18	4	-0.0597318	9	2	0.0127368	9	2	0.0442225	9	2
P23381	WARS	Tryptophan--tRNA ligase, cytoplasmic (EC 6.1.1.2) (Interferon-induced protein 53) (IFP53) (Tryptophanyl-tRNA synthetase) (TrpRS) (hWRS) [Cleaved into: T1-TrpRS; T2-TrpRS]	0.33806	0	274	14	0.184635	2.85e-121	274	14	0.0312889	137	7	-0.0111465	137	7	0.00961653	137	6
Q14019	COTL1	Coactosin-like protein	0.337983	7.02e-262	182	14	-0.362168	0	182	14	0.0603559	91	7	-0.00571208	91	7	0.0222953	91	7
P08571	CD14	Monocyte differentiation antigen CD14 (Myeloid cell-specific leucine-rich glycoprotein) (CD antigen CD14) [Cleaved into: Monocyte differentiation antigen CD14, urinary form; Monocyte differentiation antigen CD14, membrane-bound form]	0.337855	0.0327086	4	2	0.680782	0.000851733	4	2	0.0556524	2	1	0.0428522	2	1	0.0113355	2	1
P01911	HLA-DRB1	HLA class II histocompatibility antigen, DRB1-15 beta chain (DW2.2/DR2.2) (MHC class II antigen DRB1*15)	0.33775	2.44e-12	26	6	1.08448	1.98e-34	26	6	-0.00138276	13	3	0.128663	13	3	-0.0135232	13	2
Q96SQ9	CYP2S1	Cytochrome P450 2S1 (EC 1.14.14.1) (CYPIIS1)	0.337719	2.18e-81	46	10	-1.95532	1.89e-140	46	10	0.00163646	23	5	0.00338746	23	5	0.0140022	23	4
B0UXQ1	HLA-A	HLA class I histocompatibility antigen, A-68 alpha chain	0.337671	5.71e-32	50	4	-0.161849	3.66e-16	50	4	-0.0380598	25	2	0.0440803	25	2	0.0172386	25	2
O00401	WASL	Neural Wiskott-Aldrich syndrome protein (N-WASP)	0.337233	0.000237103	10	2	-0.0588715	0.193432	10	2	0.06364	5	1	-0.00514553	5	1	0.0435324	5	1
E9PS23	CFL1	Cofilin-1 (Fragment)	0.337132	5.69e-11	42	2	0.202961	3.49e-08	42	2	0.0538789	21	1	-0.00509938	21	1	NaN	21	0
A8MXV4	NUDT19	Nucleoside diphosphate-linked moiety X motif 19, mitochondrial (Nudix motif 19) (EC 3.6.1.-)	0.337039	6.66e-24	32	12	-1.11975	1.89e-100	32	12	0.0299164	16	6	0.0287981	16	6	0.0385602	16	6
Q16740	CLPP	Putative ATP-dependent Clp protease proteolytic subunit, mitochondrial (EC 3.4.21.92) (Endopeptidase Clp)	0.336772	0.0975026	6	6	-0.407505	0.325151	6	6	0.0409156	3	3	-0.00925828	3	3	0.027748	3	3
Q7Z2T5	TRMT1L	TRMT1-like protein	0.33666	1	4	4	0.466365	0.321287	4	4	0.0901519	2	2	0.116653	2	2	0.0071335	2	2
H0Y4D4	ACAA1	3-ketoacyl-CoA thiolase, peroxisomal (Fragment)	0.334794	0.0240052	8	8	-0.152544	0.928955	8	8	-0.0535135	4	4	0.123065	4	4	0.0872523	4	4
H0YNS9	GMPR2	GMP reductase 2 (Fragment)	0.334747	0.00202643	10	4	-0.470246	4.98e-07	10	4	-0.0174148	5	2	0.167023	5	2	-0.040942	5	2
F5H1T6	ATP6V0A1	V-type proton ATPase 116 kDa subunit a isoform 1	0.334129	5.91e-07	14	4	-0.124729	0.000744156	14	4	0.00400634	7	2	0.110305	7	2	-0.0506838	7	2
P42704	LRPPRC	Leucine-rich PPR motif-containing protein, mitochondrial (130 kDa leucine-rich protein) (LRP 130) (GP130)	0.333934	0	584	14	-0.349361	0	584	14	-0.0194611	292	7	0.0164814	292	7	0.00495363	292	7
Q68EM7	ARHGAP17	Rho GTPase-activating protein 17 (Rho-type GTPase-activating protein 17) (RhoGAP interacting with CIP4 homologs protein 1) (RICH-1)	0.333691	0.222361	8	2	0.441511	0.0361905	8	2	-0.0735781	4	1	0.261379	4	1	0.0846353	4	1
H0Y866	MAPKAP1	Target of rapamycin complex 2 subunit MAPKAP1 (Fragment)	0.333598	0.282819	2	2	-0.103281	0.423998	2	2	-0.0110591	1	1	-0.0397034	1	1	0.0810233	1	1
B4DUX0	ACOT7	Cytosolic acyl coenzyme A thioester hydrolase (cDNA FLJ60167, highly similar to Cytosolic acyl coenzyme A thioester hydrolase(EC 3.1.2.2))	0.33359	0.00477544	12	2	1.15118	1.24e-06	12	2	-0.0242455	6	1	0.123597	6	1	-0.0379335	6	1
E9PSG3	FAM203B	FAM203B family with sequence similarity 203, member B	0.33338	0.0344613	12	12	0.501812	0.000951522	12	12	0.0254535	6	6	-0.0846461	6	6	-0.0409924	6	6
H0Y4W2	TRRAP	Transformation/transcription domain-associated protein (Fragment)	0.333118	0.0283343	14	2	0.576844	4.59e-13	14	2	0.0673264	7	1	-0.055615	7	1	0.0259678	7	1
E9PI16	TMEM126A	Transmembrane protein 126A	0.332844	3.97e-23	18	8	-0.761184	9.45e-19	18	8	-0.07477	9	4	-0.115835	9	4	-0.112874	9	4
Q86UE4	MTDH	Protein LYRIC (3D3/LYRIC) (Astrocyte elevated gene-1 protein) (AEG-1) (Lysine-rich CEACAM1 co-isolated protein) (Metadherin) (Metastasis adhesion protein)	0.332713	6.18e-80	44	10	-0.19418	2.05e-52	44	10	-0.0453447	22	5	0.0263593	22	5	-0.0118658	22	4
Q8IVI9	NOSTRIN	Nostrin (BM247 homolog) (Nitric oxide synthase traffic inducer) (Nitric oxide synthase trafficker) (eNOS-trafficking inducer)	0.332658	0.929031	2	2	-0.797003	0.108445	2	2	0.0627071	1	1	0.194931	1	1	0.0236674	1	1
P51571	SSR4	Translocon-associated protein subunit delta (TRAP-delta) (Signal sequence receptor subunit delta) (SSR-delta)	0.332525	5.33e-75	70	14	-0.596879	2.05e-110	70	14	-0.051275	35	7	0.0452633	35	7	-0.0227414	35	7
P53618	COPB1	Coatomer subunit beta (Beta-coat protein) (Beta-COP)	0.332169	0	390	14	-0.17065	1.89e-269	390	14	-0.0104893	195	7	0.0633167	195	7	0.0147777	195	7
J3KRL0	MYO1D	Unconventional myosin-Id	0.331991	4.88e-05	6	2	0.292772	9.89e-05	6	2	0.0282292	3	1	0.0513542	3	1	0.0379538	3	1
H7C0J1	SPDYA	Speedy protein A (Fragment)	0.33183	1	2	2	0.96216	0.665549	2	2	-0.334642	1	1	0.286104	1	1	0.0958867	1	1
P40306	PSMB10	Proteasome subunit beta type-10 (EC 3.4.25.1) (Low molecular mass protein 10) (Macropain subunit MECl-1) (Multicatalytic endopeptidase complex subunit MECl-1) (Proteasome MECl-1) (Proteasome subunit beta-2i)	0.331551	1.49e-07	16	4	0.303101	3.85e-13	16	4	-0.0820018	8	2	0.0831457	8	2	0.0204183	8	2
H0YLC3	IVD	Isovaleryl-CoA dehydrogenase, mitochondrial (Fragment)	0.331531	2.22e-63	46	8	-0.647829	8.57e-76	46	8	0.0075426	23	4	-0.0840183	23	4	0.00687096	23	4
Q86TI2	DPP9	Dipeptidyl peptidase 9 (DP9) (EC 3.4.14.5) (Dipeptidyl peptidase IV-related protein 2) (DPRP-2) (Dipeptidyl peptidase IX) (DPP IX) (Dipeptidyl peptidase-like protein 9) (DPLP9)	0.331523	1.02e-51	30	10	0.0795804	0.0413138	30	10	0.0575433	15	5	0.00241274	15	5	0.0548617	15	5
H7C2G7	RENBP	N-acylglucosamine 2-epimerase (Fragment)	0.330617	0.696338	2	2	0.291687	0.788903	2	2	0.0721029	1	1	-0.0188714	1	1	0.0227584	1	1
E5RJ47	LSM1	U6 snRNA-associated Sm-like protein LSm1	0.330487	0.495508	8	8	0.43609	0.267642	8	8	0.0455762	4	4	0.0804593	4	4	0.0756777	4	4
Q16629	SRSF7	Serine/arginine-rich splicing factor 7 (Splicing factor 9G8) (Splicing factor, arginine/serine-rich 7)	0.330484	1.16e-44	44	12	0.155646	9.09e-51	44	12	0.028509	22	6	-0.00669799	22	6	-0.0145493	22	6
B1AKS5	PAK3	Serine/threonine-protein kinase PAK 3 (Fragment)	0.330146	0.0312718	4	4	0.575821	0.00451859	4	4	0.131702	2	2	0.014057	2	2	0.0817403	2	2
H7C235	SMPD4	Sphingomyelin phosphodiesterase 4 (Fragment)	0.330073	0.740592	2	2	0.61293	0.0397755	2	2	-1.89e-05	1	1	0.0850415	1	1	0.00593384	1	1
Q07020	RPL18	60S ribosomal protein L18	0.329746	3.32e-08	22	2	0.0828576	0.486265	22	2	0.00131597	11	1	-0.00665218	11	1	0.00191812	11	1
Q09161	NCBP1	Nuclear cap-binding protein subunit 1 (80 kDa nuclear cap-binding protein) (CBP80) (NCBP 80 kDa subunit)	0.329397	1.42e-33	32	10	0.29111	1.8e-40	32	10	-0.0349788	16	5	-0.107267	16	5	-0.0419625	16	4
Q6P1N7		TAPBP protein	0.329354	0.39781	2	2	0.987885	0.292184	2	2	0.0656719	1	1	0.0454162	1	1	0.191438	1	1
P18136		Ig kappa chain V-III region HIC	0.329297	1.23e-57	44	8	0.905787	4.01e-66	44	8	-0.0177555	22	4	0.0356257	22	4	0.00578718	22	4
B4DGD5	DNAJC11	DnaJ homolog subfamily C member 11 (cDNA FLJ53979, highly similar to DnaJ homolog subfamily C member 11)	0.329237	0.155782	2	2	-0.658659	0.268134	2	2	-0.0269681	1	1	-0.0733061	1	1	-0.0793601	1	1
Q99674	CGREF1	Cell growth regulator with EF hand domain protein 1 (Cell growth regulatory gene 11 protein) (Hydrophobestin)	0.328498	1	2	2	0.14239	1	2	2	0.278703	1	1	-0.235693	1	1	0.11795	1	1
O14548	COX7A2L	Cytochrome c oxidase subunit 7A-related protein, mitochondrial (COX7a-related protein) (Cytochrome c oxidase subunit VIIa-related protein) (EB1)	0.328078	0.191685	12	2	-1.39108	0.00707497	12	2	-0.15731	6	1	-0.121923	6	1	-0.419413	6	1
K7ESK7	UBA2	SUMO-activating enzyme subunit 2 (Fragment)	0.327791	0.803101	2	2	0.904477	0.149139	2	2	0.0100213	1	1	0.101895	1	1	-0.0242358	1	1
F5H365	SEC23A	Protein transport protein Sec23A	0.327018	3.83e-136	102	14	0.281472	1.57e-71	102	14	0.0327098	51	7	0.031135	51	7	0.0157148	51	5
C9J8M3	RFC4	Replication factor C subunit 4 (Fragment)	0.32684	0.703236	2	2	0.862831	0.412044	2	2	-0.110392	1	1	0.0235293	1	1	0.0542507	1	1
B4DIZ2	UBE2K	Ubiquitin-conjugating enzyme E2 K (cDNA FLJ57995, moderately similar to Ubiquitin-conjugating enzyme E2-25 kDa (EC 6.3.2.19))	0.326717	4.96e-25	18	6	0.00678752	0.404074	18	6	-0.0266647	9	3	0.0982741	9	3	0.0738863	9	3
B4DEM6	TOE1	Target of EGR1 protein 1 (cDNA FLJ59313, highly similar to Homo sapiens target of EGR1, member 1 (nuclear) (TOE1), mRNA)	0.326616	0.667578	4	4	0.112735	1	4	4	-0.0437457	2	2	-0.127584	2	2	-0.122863	2	2
H0YAL7	EEF1E1	Eukaryotic translation elongation factor 1 epsilon-1 (Fragment)	0.326252	0.111679	2	2	-0.809559	0.331531	2	2	0.0492912	1	1	0.0182196	1	1	-0.0479116	1	1
P26440	IVD	Isovaleryl-CoA dehydrogenase, mitochondrial (IVD) (EC 1.3.8.4)	0.326209	2.86e-25	42	4	-1.14618	1.73e-42	42	4	0.00225056	21	2	-0.0194785	21	2	0.0410223	21	2
F8VR84	C12orf10	UPF0160 protein MYG1, mitochondrial	0.326096	4.37e-25	16	4	0.166271	1.02e-06	16	4	0.0716362	8	2	-0.00578452	8	2	0.035817	8	2
E9PM04	DCUN1D5	DCN1-like protein 5	0.325093	0.972281	4	4	0.936324	0.0730166	4	4	-0.117366	2	2	-0.0817056	2	2	-0.0863018	2	2
H0YA68	MAN2B2	Epididymis-specific alpha-mannosidase (Fragment)	0.324935	0.882101	2	2	-0.578309	0.373655	2	2	-0.244429	1	1	-0.0340963	1	1	-0.205384	1	1
Q9NR31	SAR1A	GTP-binding protein SAR1a (COPII-associated small GTPase)	0.324928	1.36e-225	172	10	-0.0932844	6.04e-105	172	10	0.0352932	86	5	0.0166362	86	5	0.0304015	86	5
E9PM12	TCIRG1	V-type proton ATPase 116 kDa subunit a isoform 3 (Fragment)	0.324495	1	6	6	0.103799	1	6	6	-0.00729119	3	3	-0.0142971	3	3	-0.276516	3	3
B4DDS3	CLPTM1	Cleft lip and palate associated transmembrane protein 1, isoform CRA_a (Cleft lip and palate transmembrane protein 1) (cDNA FLJ59465, highly similar to Cleft lip and palate transmembrane protein 1)	0.324431	1.2e-35	18	6	-0.000785042	8.07e-10	18	6	0.0118238	9	3	-0.0117895	9	3	0.13445	9	2
F5H303	NOC4L	Nucleolar complex protein 4 homolog (Fragment)	0.324356	1	2	2	0.776588	0.188679	2	2	-0.0418113	1	1	0.185726	1	1	0.0862438	1	1
O75396	SEC22B	Vesicle-trafficking protein SEC22b (ER-Golgi SNARE of 24 kDa) (ERS-24) (ERS24) (SEC22 vesicle-trafficking protein homolog B) (SEC22 vesicle-trafficking protein-like 1)	0.323925	1.56e-121	118	14	-0.421814	1.32e-156	118	14	0.0229553	59	7	-0.0190566	59	7	0.036577	59	7
Q15102	PAFAH1B3	Platelet-activating factor acetylhydrolase IB subunit gamma (EC 3.1.1.47) (PAF acetylhydrolase 29 kDa subunit) (PAF-AH 29 kDa subunit) (PAF-AH subunit gamma) (PAFAH subunit gamma)	0.323731	1.59e-41	44	14	0.367657	2.31e-64	44	14	0.0551098	22	7	0.0657218	22	7	0.00543245	22	7
Q92544	TM9SF4	Transmembrane 9 superfamily member 4	0.323146	4.43e-21	22	8	0.306078	1.44e-26	22	8	0.0141562	11	4	-0.0225638	11	4	-0.0329942	11	4
B4DKL3	PMPCA	Mitochondrial-processing peptidase subunit alpha (cDNA FLJ54999, highly similar to Mitochondrial-processing peptidase alpha subunit, mitochondrial (EC 3.4.24.64))	0.322959	0.0417399	4	2	-0.48451	0.0100208	4	2	-0.0298461	2	1	0.0601064	2	1	-0.0117545	2	1
Q6PJE1	NUP107	NUP107 protein (Nuclear pore complex protein Nup107)	0.32213	0.42031	2	2	0.748781	0.505637	2	2	0.0466324	1	1	-0.0374356	1	1	-0.142779	1	1
F5H079	MMAB	Cob(I)yrinic acid a,c-diamide adenosyltransferase, mitochondrial	0.321917	1.06e-09	10	4	-0.536134	1.09e-18	10	4	-0.036303	5	2	0.0324492	5	2	-0.0295481	5	2
P22059	OSBP	Oxysterol-binding protein 1	0.321369	7.71e-43	48	6	-0.271484	1.41e-42	48	6	0.0335444	24	3	0.0303462	24	3	0.0158486	24	3
Q5T073	LIPA	Lysosomal acid lipase/cholesteryl ester hydrolase (Fragment)	0.321248	1	8	8	0.558412	0.289596	8	8	0.0558327	4	4	0.130825	4	4	0.0502507	4	4
P40261	NNMT	Nicotinamide N-methyltransferase (EC 2.1.1.1)	0.321104	7.21e-11	24	4	1.21606	7.33e-20	24	4	0.0464469	12	2	0.0912654	12	2	-0.11746	12	3
B7Z8K7	ARHGAP25	Rho GTPase-activating protein 25 (cDNA FLJ59112, highly similar to Rho-GTPase-activating protein 25)	0.320539	0.790524	2	2	0.0339842	1	2	2	0.0493826	1	1	0.12699	1	1	-0.0506898	1	1
P60983	GMFB	Glia maturation factor beta (GMF-beta)	0.320387	0.442652	2	2	-1.31466	0.196901	2	2	0.229956	1	1	0.210875	1	1	0.351843	1	1
Q8NEZ5	FBXO22	F-box only protein 22 (F-box protein FBX22p44)	0.320338	1	2	2	0.39662	0.663187	2	2	-0.036289	1	1	0.11979	1	1	0.132351	1	1
F8VP03	ENSG00000144785	Uncharacterized protein (Fragment)	0.320204	0.0484528	6	2	-0.372393	0.134756	6	2	-0.0109284	3	1	-0.223657	3	1	NaN	3	0
P20851	C4BPB	C4b-binding protein beta chain	0.320168	0.000246937	6	2	1.54652	1.13e-14	6	2	0.0140965	3	1	0.0517272	3	1	0.0473699	3	1
B4DZI8	COPB2	Coatomer protein complex, subunit beta 2 (Beta prime), isoform CRA_b (Coatomer subunit beta') (cDNA FLJ56271, highly similar to Coatomer subunit beta)	0.320113	2.9e-253	242	14	-0.20329	5.24e-173	242	14	0.0238019	121	7	0.0144433	121	7	0.0164753	121	7
F5H1N3	MTM1	Myotubularin	0.32003	0.885906	4	4	-0.180363	1	4	4	-0.274157	2	2	0.181095	2	2	-0.000187724	2	2
Q2NL98	VMAC	Vimentin-type intermediate filament-associated coiled-coil protein	0.320017	1	2	2	-0.00871288	0.239218	2	2	-0.0536933	1	1	0.245364	1	1	-0.0582696	1	1
Q8TCT9	HM13	Minor histocompatibility antigen H13 (EC 3.4.23.-) (Intramembrane protease 1) (IMP-1) (IMPAS-1) (hIMP1) (Presenilin-like protein 3) (Signal peptide peptidase)	0.31945	3.37e-91	60	12	-0.0694163	6.79e-07	60	12	0.00863014	30	6	0.0244671	30	6	-0.10495	30	6
H0YNZ0	GABPB1	GA-binding protein subunit beta-1 (Fragment)	0.319271	0.480025	4	4	0.952693	0.0847655	4	4	-0.141341	2	2	0.0246057	2	2	-0.00466549	2	2
Q8N5J2	FAM63A	Protein FAM63A	0.318322	2.8e-18	18	4	1.04903	2.37e-55	18	4	-0.047871	9	2	0.0323437	9	2	-0.0710589	9	2
D6RC06	HINT1	Histidine triad nucleotide-binding protein 1	0.318027	0.185141	6	2	-0.0895244	0.276658	6	2	0.141774	3	1	-0.00593177	3	1	0.177767	3	1
F8W733	BRE	BRCA1-A complex subunit BRE (Fragment)	0.318011	0.0157204	6	2	-0.305419	0.0031986	6	2	0.00582845	3	1	-0.0246442	3	1	-0.022587	3	1
H0YLW1	SPG21	Maspardin (Fragment)	0.317915	0.19462	2	2	0.449486	0.299334	2	2	-0.0265483	1	1	-0.00698233	1	1	0.0127492	1	1
P47914	RPL29	60S ribosomal protein L29 (Cell surface heparin-binding protein HIP)	0.317626	6.39e-18	22	6	0.457835	9.2e-33	22	6	0.0153756	11	3	0.035299	11	3	-0.0641446	11	2
E5RGP3	PLEKHA2	Pleckstrin homology domain-containing family A member 2 (Fragment)	0.317414	0.332241	6	2	0.412251	0.812753	6	2	-0.0433853	3	1	-0.335438	3	1	0.0939511	3	1
Q3SY69	ALDH1L2	Mitochondrial 10-formyltetrahydrofolate dehydrogenase (Mitochondrial 10-FTHFDH) (mtFDH) (EC 1.5.1.6) (Aldehyde dehydrogenase family 1 member L2)	0.317142	1.75e-15	24	6	-1.5579	6.78e-36	24	6	-0.102284	12	3	-0.184886	12	3	-0.0269436	12	3
F5GXM1	HDAC1	Histone deacetylase 1	0.317141	0.0134323	6	2	0.809902	0.000765361	6	2	0.0141969	3	1	0.0443456	3	1	0.0225717	3	1
Q14257	RCN2	Reticulocalbin-2 (Calcium-binding protein ERC-55) (E6-binding protein) (E6BP)	0.316901	1.83e-10	16	6	0.289533	8.43e-11	16	6	0.0667788	8	3	-0.0184239	8	3	0.0220437	8	3
E9PBX3		NA	0.316789	6.25e-09	18	8	-0.195676	0.153996	18	8	-0.0246347	9	4	0.0464928	9	4	-0.0836884	9	4
B4E2Z2		NA	0.316587	1	2	2	0.915874	0.308817	2	2	-0.0774915	1	1	0.424215	1	1	-0.177978	1	1
E5RJE1	FAM49B	Protein FAM49B (Fragment)	0.316398	0.0323787	4	2	0.367886	0.000232551	4	2	-0.0435961	2	1	-0.0167859	2	1	-0.0976456	2	1
Q9NSS8	DKFZp434D199	Putative uncharacterized protein DKFZp434D199 (U5 small nuclear ribonucleoprotein 40 kDa protein) (WD repeat domain 57 (U5 snRNP specific), isoform CRA_b)	0.315958	0.914686	4	4	0.451456	0.667986	4	4	-0.0279324	2	2	0.0711414	2	2	-0.0219367	2	2
Q9Y616	IRAK3	Interleukin-1 receptor-associated kinase 3 (IRAK-3) (EC 2.7.11.1) (IL-1 receptor-associated kinase M) (IRAK-M)	0.315731	1	4	2	1.26097	0.0646316	4	2	-0.134401	2	1	0.538101	2	1	0.269057	2	1
E9PGZ4	SACM1L	Phosphatidylinositide phosphatase SAC1	0.315525	4.55e-07	10	2	-0.403198	8.94e-11	10	2	0.137289	5	1	-0.00298924	5	1	-0.0221794	5	1
B4DR67	ALG5	Dolichyl-phosphate beta-glucosyltransferase (cDNA FLJ56758, highly similar to Dolichyl-phosphate beta-glucosyltransferase (EC 2.4.1.117))	0.314556	0.65065	8	8	-0.730229	0.000182857	8	8	-0.0364136	4	4	0.0887017	4	4	0.0150126	4	4
Q9BW92	TARS2	Threonine--tRNA ligase, mitochondrial (EC 6.1.1.3) (Threonyl-tRNA synthetase) (ThrRS) (Threonyl-tRNA synthetase-like 1)	0.314185	1.5e-34	16	8	-0.755765	2.38e-49	16	8	-0.0231899	8	4	-0.0202181	8	4	0.0233653	8	4
P01912	HLA-DRB1	HLA class II histocompatibility antigen, DRB1-3 chain (Clone P2-beta-3) (MHC class II antigen DRB1*3)	0.314088	7.12e-08	10	4	-0.12253	0.0012426	10	4	-0.0773374	5	2	0.00035821	5	2	-0.0350667	5	2
F6T4C1		NA	0.313825	0.34204	2	2	0.614199	0.13975	2	2	0.00960583	1	1	-0.0653542	1	1	-0.0013705	1	1
Q99879	HIST1H2BM	Histone H2B type 1-M (Histone H2B.e) (H2B/e)	0.313502	6.49e-84	630	6	0.0662289	1.08e-17	630	7	-0.153144	315	2	0.0160129	315	4	-0.0497853	315	1
C9JPM4	ARF4	ADP-ribosylation factor 4 (Fragment)	0.31327	2.89e-68	126	4	-0.115836	5.08e-34	126	4	0.0522669	63	2	0.0486491	63	2	-0.00249897	63	2
E9PGL4	HEXA	Beta-hexosaminidase subunit alpha	0.312648	0.0158113	2	2	-0.130797	0.639918	2	2	-0.307611	1	1	-0.302499	1	1	-0.277117	1	1
Q5QPP3	GALE	UDP-glucose 4-epimerase (Fragment)	0.312594	0.140869	4	2	-1.24341	0.011435	4	2	0.063821	2	1	0.0267335	2	1	0.0315165	2	1
Q9UEY8	ADD3	Gamma-adducin (Adducin-like protein 70)	0.312435	0.000103969	16	2	0.122111	1	16	2	0.172662	8	1	-0.121687	8	1	0.0839064	8	1
Q9NTI5	PDS5B	Sister chromatid cohesion protein PDS5 homolog B (Androgen-induced proliferation inhibitor) (Androgen-induced prostate proliferative shutoff-associated protein AS3)	0.312398	7.13e-39	42	6	0.235737	6.73e-30	42	6	-0.0117254	21	3	0.00928028	21	3	-0.0189565	21	3
E9PP14	TSTA3	GDP-L-fucose synthase (Fragment)	0.311778	2.83e-07	20	2	-0.102302	0.000763324	20	2	0.0214613	10	1	0.00534802	10	1	0.0485422	10	1
P22695	UQCRC2	Cytochrome b-c1 complex subunit 2, mitochondrial (Complex III subunit 2) (Core protein II) (Ubiquinol-cytochrome-c reductase complex core protein 2)	0.31166	3.38e-10	96	1	-1.0013	6.78e-56	96	1	-0.0409666	48	1	-0.100058	48	1	NaN	48	0
B5MCW9	EML4	Echinoderm microtubule-associated protein-like 4	0.311613	0.0118085	6	2	-0.259798	0.000326007	6	2	-0.0271773	3	1	0.0271306	3	1	-0.0511554	3	1
Q6UY14	ADAMTSL4	ADAMTS-like protein 4 (ADAMTSL-4) (Thrombospondin repeat-containing protein 1)	0.311454	1	4	4	0.778331	0.0141803	4	4	0.01832	2	2	0.0628049	2	2	0.06607	2	2
P23527	HIST1H2BO	Histone H2B type 1-O (Histone H2B.2) (Histone H2B.n) (H2B/n)	0.311405	5.28e-60	518	6	0.228652	8.7e-49	518	5	-0.171221	259	2	0.0473701	259	2	-0.00784888	259	3
Q8NBL1	POGLUT1	Protein O-glucosyltransferase 1 (EC 2.4.1.-) (CAP10-like 46 kDa protein) (hCLP46) (KTEL motif-containing protein 1) (Myelodysplastic syndromes relative protein)	0.311249	1	2	2	0.500706	0.448065	2	2	0.0272948	1	1	0.172871	1	1	0.103328	1	1
Q9NRK6	ABCB10	ATP-binding cassette sub-family B member 10, mitochondrial (ATP-binding cassette transporter 10) (ABC transporter 10 protein) (Mitochondrial ATP-binding cassette 2) (M-ABC2)	0.311028	0.00308828	8	8	0.316363	0.496729	8	8	0.00263019	4	4	0.0391247	4	4	0.0474968	4	4
D6RBD5	IDUA	Alpha-L-iduronidase (Fragment)	0.310853	0.088372	2	2	-0.055437	0.766308	2	2	0.015024	1	1	-0.00354817	1	1	0.0174726	1	1
Q12972	PPP1R8	Nuclear inhibitor of protein phosphatase 1 (NIPP-1) (Protein phosphatase 1 regulatory inhibitor subunit 8) [Includes: Activator of RNA decay (EC 3.1.4.-) (ARD-1)]	0.310759	1	4	4	0.252931	0.382446	4	4	-0.0679553	2	2	0.136851	2	2	-0.0559506	2	2
Q9NZB2	FAM120A	Constitutive coactivator of PPAR-gamma-like protein 1 (Oxidative stress-associated Src activator) (Protein FAM120A)	0.310739	1.54e-21	34	8	-0.0224803	1	34	9	0.0404033	17	4	0.0337001	17	4	-0.0688581	17	5
Q86VN1	VPS36	Vacuolar protein-sorting-associated protein 36 (ELL-associated protein of 45 kDa) (ESCRT-II complex subunit VPS36)	0.310241	1.75e-36	28	8	-0.058963	2.48e-11	28	8	-0.0468529	14	4	0.0630438	14	4	0.0186833	14	4
P62805	HIST1H4A; HIST1H4B; HIST1H4C; HIST1H4D; HIST1H4E; HIST1H4F; HIST1H4H; HIST1H4I; HIST1H4J; HIST1H4K; HIST1H4L; HIST2H4A; HIST2H4B; HIST4H4	Histone H4	0.310139	0	1856	8	0.219129	0	1856	13	0.0180828	928	6	-0.0226395	928	4	-0.0887847	928	2
D6RAA6	TMEM33	Transmembrane protein 33 (Fragment)	0.310009	1.76e-14	16	4	0.2266	8.2e-06	16	4	-0.0453204	8	2	-0.0426272	8	2	-0.0251052	8	2
Q8N5F7	NKAP	NF-kappa-B-activating protein	0.309863	0.473617	2	2	-0.0118501	1	2	2	-0.0316769	1	1	0.0210604	1	1	-0.0491707	1	1
P37108	SRP14	Signal recognition particle 14 kDa protein (SRP14) (18 kDa Alu RNA-binding protein)	0.309479	3.59e-78	62	12	0.221881	1.02e-94	62	12	0.0193106	31	6	0.0495793	31	6	0.00682919	31	6
Q12889	OVGP1	Oviduct-specific glycoprotein (Estrogen-dependent oviduct protein) (Mucin-9) (Oviductal glycoprotein) (Oviductin)	0.309471	0.87429	2	2	0.268721	0.174631	2	2	-0.0875126	1	1	0.0476602	1	1	-0.0765482	1	1
J3KT73	RPL38	60S ribosomal protein L38	0.309443	0.00032098	4	2	0.21566	0.976036	4	2	-0.0783489	2	1	0.177213	2	1	0.421915	2	1
H0YB56	MTDH	Protein LYRIC (Fragment)	0.309206	0.972281	2	2	-0.347126	0.126555	2	2	-0.0747961	1	1	0.0720162	1	1	-0.051488	1	1
Q02818	NUCB1	Nucleobindin-1 (CALNUC)	0.309054	3.56e-140	128	14	0.0896285	1.19e-44	128	14	0.012677	64	7	0.0399044	64	7	-0.00453233	64	7
P62306	SNRPF	Small nuclear ribonucleoprotein F (snRNP-F) (Sm protein F) (Sm-F) (SmF)	0.308955	1.24e-31	46	8	0.636882	4.58e-55	46	8	-0.0595099	23	4	0.00908674	23	4	-0.048537	23	4
O43143	DHX15	Putative pre-mRNA-splicing factor ATP-dependent RNA helicase DHX15 (EC 3.6.4.13) (ATP-dependent RNA helicase #46) (DEAH box protein 15)	0.308193	1.68e-157	120	14	0.422953	3.7e-188	120	14	0.0229485	60	7	0.0466217	60	7	0.008446	60	7
E9PS41	WDR74	WD repeat-containing protein 74	0.308182	0.467821	2	2	0.557845	0.947891	2	2	0.142498	1	1	0.119542	1	1	-0.0959296	1	1
E7EPB4	MYO1B	Unconventional myosin-Ib	0.308074	0.813707	2	2	0.643763	0.661929	2	2	0.0165063	1	1	0.120271	1	1	0.189604	1	1
H7C5F2	MRPS22	28S ribosomal protein S22, mitochondrial (Fragment)	0.307972	3.36e-37	22	8	-0.717226	9.87e-39	22	8	0.0515415	11	4	0.00714544	11	4	-0.0345114	11	4
Q8NE62	CHDH	Choline dehydrogenase, mitochondrial (CDH) (CHD) (EC 1.1.99.1)	0.307862	0.000982981	12	2	-1.77896	2.83e-12	12	2	0.0597953	6	1	0.0208205	6	1	0.0182478	6	1
F8WBE2	CYP20A1	Cytochrome P450 20A1	0.307658	0.0601226	4	4	-0.299694	1	4	4	-0.143332	2	2	0.049211	2	2	-0.0887286	2	2
A6NJA2	USP14	Ubiquitin carboxyl-terminal hydrolase (EC 3.4.19.12)	0.307507	5.91e-149	124	14	0.375688	3.94e-174	124	14	0.0274582	62	7	0.0433984	62	7	0.0015531	62	4
O75874	IDH1	Isocitrate dehydrogenase [NADP] cytoplasmic (IDH) (EC 1.1.1.42) (Cytosolic NADP-isocitrate dehydrogenase) (IDP) (NADP(+)-specific ICDH) (Oxalosuccinate decarboxylase)	0.307128	0	692	12	-0.177408	3.63e-117	692	14	-0.0129151	346	7	-0.00801526	346	6	-0.0108191	346	5
F5GX36	HDAC4	Histone deacetylase 4	0.306317	0.0501003	2	2	-1.48999	0.0843813	2	2	-0.105952	1	1	-0.0684634	1	1	-0.154148	1	1
Q9HD33	MRPL47	39S ribosomal protein L47, mitochondrial (L47mt) (MRP-L47) (Nasopharyngeal carcinoma metastasis-related protein 1)	0.306202	0.00509486	10	10	-0.285332	0.099135	10	10	-0.031839	5	5	0.0384503	5	5	-0.0454562	5	5
Q8TAQ2	SMARCC2	SWI/SNF complex subunit SMARCC2 (BRG1-associated factor 170) (BAF170) (SWI/SNF complex 170 kDa subunit) (SWI/SNF-related matrix-associated actin-dependent regulator of chromatin subfamily C member 2)	0.306165	2.69e-05	4	2	0.416296	0.0011657	4	2	0.0174224	2	1	-0.0203097	2	1	0.0063615	2	1
O15320	CTAGE5	cTAGE family member 5 (Protein cTAGE-5) (Meningioma-expressed antigen 6/11)	0.305903	0.422973	4	2	-0.0754989	0.415808	4	2	0.0545773	2	1	-0.0647622	2	1	0.0824675	2	1
C9IZK7	WDR43	WD repeat-containing protein 43 (Fragment)	0.305829	0.614208	2	2	1.30939	0.117515	2	2	0.0694055	1	1	-0.041205	1	1	0.0314134	1	1
Q99570	PIK3R4	Phosphoinositide 3-kinase regulatory subunit 4 (PI3-kinase regulatory subunit 4) (EC 2.7.11.1) (PI3-kinase p150 subunit) (Phosphoinositide 3-kinase adaptor protein)	0.304876	0.14208	6	6	0.0814751	0.942851	6	6	-0.157679	3	3	0.0297046	3	3	-0.0132163	3	3
O43765	SGTA	Small glutamine-rich tetratricopeptide repeat-containing protein alpha (Alpha-SGT) (Vpu-binding protein) (UBP)	0.304808	9.27e-14	16	6	0.779389	2.36e-18	16	6	0.0341235	8	3	-0.0386549	8	3	0.0456525	8	3
O14776	TCERG1	Transcription elongation regulator 1 (TATA box-binding protein-associated factor 2S) (Transcription factor CA150)	0.304682	1	4	2	0.528511	0.314106	4	2	0.03474	2	1	0.140239	2	1	0.066418	2	1
F5GX33	SLC25A13	Calcium-binding mitochondrial carrier protein Aralar2	0.304545	2.44e-40	76	6	-0.537813	1.54e-79	76	6	-0.0164649	38	3	-0.016351	38	3	-0.0386184	38	3
B7ZC06	GOLGA2	Golgin subfamily A member 2 (Fragment)	0.304065	0.809029	2	2	-0.340488	1	2	2	0.0938357	1	1	0.00179929	1	1	-0.110156	1	1
P10415	BCL2	Apoptosis regulator Bcl-2	0.303941	0.445272	2	2	0.664473	0.083028	2	2	-0.0506174	1	1	0.0091413	1	1	-0.105867	1	1
C9JVX2	INTS6	Integrator complex subunit 6 (Fragment)	0.303934	1	4	4	0.497917	0.634725	4	4	-0.00770864	2	2	0.0457072	2	2	-0.0351131	2	2
Q99797	MIPEP	Mitochondrial intermediate peptidase (MIP) (EC 3.4.24.59)	0.303608	0.0884692	8	2	-0.569185	1.47e-07	8	2	0.185021	4	1	0.0526751	4	1	0.163478	4	1
Q15393	SF3B3	Splicing factor 3B subunit 3 (Pre-mRNA-splicing factor SF3b 130 kDa subunit) (SF3b130) (STAF130) (Spliceosome-associated protein 130) (SAP 130)	0.303519	5.94e-180	172	14	0.625042	4.83e-296	172	14	-0.0106745	86	7	0.0663762	86	7	0.0127036	86	7
Q8WUX9	CHMP7	Charged multivesicular body protein 7 (Chromatin-modifying protein 7)	0.302887	0.0303312	4	2	0.308667	0.0519254	4	2	0.0603062	2	1	-0.0712748	2	1	0.0786614	2	1
P49589	CARS	Cysteine--tRNA ligase, cytoplasmic (EC 6.1.1.16) (Cysteinyl-tRNA synthetase) (CysRS)	0.302533	3.92e-27	26	6	-0.324654	3.71e-28	26	6	-0.0121388	13	3	-0.0633062	13	3	-0.0299226	13	3
F6T1Q0	PDE12	2',5'-phosphodiesterase 12	0.302182	0.456181	6	6	0.58786	0.16482	6	6	-0.426209	3	3	0.14213	3	3	-0.0543484	3	3
P01622		Ig kappa chain V-III region Ti	0.30185	2.24e-06	20	2	0.255105	2.6e-07	20	2	-0.0264907	10	1	0.0198227	10	1	0.00863127	10	1
G5E9W3	CPSF3	Cleavage and polyadenylation specific factor 3, 73kDa, isoform CRA_b (Cleavage and polyadenylation-specificity factor subunit 3)	0.301729	0.165454	14	14	0.726149	0.000788498	14	14	0.0086926	7	7	0.029824	7	7	0.0371195	7	7
O14686	MLL2	Histone-lysine N-methyltransferase MLL2 (EC 2.1.1.43) (ALL1-related protein) (Lysine N-methyltransferase 2D) (KMT2D) (Myeloid/lymphoid or mixed-lineage leukemia protein 2)	0.301029	1	2	2	-0.0823363	1	2	2	0.330776	1	1	-0.102637	1	1	-0.140662	1	1
P58107	EPPK1	Epiplakin (450 kDa epidermal antigen)	0.300264	4.76e-110	172	14	0.526398	3.06e-186	172	14	0.0209438	86	7	0.068459	86	7	0.00302009	86	5
P30566	ADSL	Adenylosuccinate lyase (ASL) (EC 4.3.2.2) (Adenylosuccinase) (ASase)	0.300153	4.1e-18	18	4	0.540054	1.08e-15	18	4	-0.022408	9	2	0.0997221	9	2	-0.10203	9	2
D6RDA2	DEK	Protein DEK (Fragment)	0.299548	9.41e-06	14	2	1.15998	1.49e-06	14	2	0.0377717	7	1	0.0436883	7	1	0.0328609	7	1
Q13595	TRA2A	Transformer-2 protein homolog alpha (TRA-2 alpha) (TRA2-alpha) (Transformer-2 protein homolog A)	0.299484	0.268095	2	2	0.833743	0.146899	2	2	0.00420336	1	1	-0.0154768	1	1	0.0106425	1	1
E9PK99	KCTD21	BTB/POZ domain-containing protein KCTD21	0.299226	1.24e-09	14	2	1.18043	1.79e-16	14	2	-0.0528596	7	1	0.0462371	7	1	0.0548334	7	1
Q2TB10	ZNF800	Zinc finger protein 800	0.299066	9.23e-21	20	6	-0.538597	1.35e-28	20	6	0.117457	10	3	0.0683673	10	3	-0.0233518	10	3
K7EKG4	TOMM40	Mitochondrial import receptor subunit TOM40 homolog (Fragment)	0.298796	1	2	2	-0.0463086	1	2	2	-0.0783704	1	1	1.02238	1	1	0.0644533	1	1
H3BPZ1	PTPLAD1	Very-long-chain (3R)-3-hydroxyacyl-[acyl-carrier protein] dehydratase 3	0.298619	4.57e-16	14	6	-1.02514	1.28e-21	14	6	-0.0441954	7	3	-0.0674246	7	3	-0.00808512	7	3
P30040	ERP29	Endoplasmic reticulum resident protein 29 (ERp29) (Endoplasmic reticulum resident protein 28) (ERp28) (Endoplasmic reticulum resident protein 31) (ERp31)	0.297198	0	472	14	-0.509619	0	472	14	0.0064447	236	7	-0.0173317	236	7	-0.00302269	236	5
Q9BX97	PLVAP	Plasmalemma vesicle-associated protein (Fenestrated endothelial-linked structure protein) (Plasmalemma vesicle protein 1) (PV-1)	0.296602	6.65e-09	18	6	-0.376579	3.55e-27	18	6	0.0192135	9	3	0.052726	9	3	0.0712781	9	3
Q49AN9	SNRPG	SNRPG protein (Small nuclear ribonucleoprotein G)	0.296566	2.81e-11	14	4	0.119092	1.19e-05	14	4	-0.0250332	7	2	-0.00722362	7	2	0.0490481	7	2
F5H626	LOC100652824	Protein LOC100652824	0.296561	0.889761	2	2	-0.381061	0.0512334	2	2	-0.20147	1	1	0.0140498	1	1	-0.196748	1	1
Q15113	PCOLCE	Procollagen C-endopeptidase enhancer 1 (Procollagen COOH-terminal proteinase enhancer 1) (PCPE-1) (Procollagen C-proteinase enhancer 1) (Type 1 procollagen C-proteinase enhancer protein) (Type I procollagen COOH-terminal proteinase enhancer)	0.296053	0.362329	2	2	1.04659	0.307272	2	2	0.100864	1	1	0.0675103	1	1	-0.0862827	1	1
Q9Y2L9	LRCH1	Leucine-rich repeat and calponin homology domain-containing protein 1 (Calponin homology domain-containing protein 1) (Neuronal protein 81) (NP81)	0.295881	0.0375605	8	8	-0.11422	0.874044	8	8	0.0182282	4	4	-0.0851382	4	4	0.0262864	4	4
E9PM62	WLS	Protein wntless homolog (Fragment)	0.295387	1.49e-14	8	4	0.950179	3.89e-12	8	4	-0.0312296	4	2	0.0942502	4	2	0.114463	4	2
O43252	PAPSS1	Bifunctional 3'-phosphoadenosine 5'-phosphosulfate synthase 1 (PAPS synthase 1) (PAPSS 1) (Sulfurylase kinase 1) (SK 1) (SK1) [Includes: Sulfate adenylyltransferase (EC 2.7.7.4) (ATP-sulfurylase) (Sulfate adenylate transferase) (SAT); Adenylyl-sulfate kinase (EC 2.7.1.25) (3'-phosphoadenosine-5'-phosphosulfate synthase) (APS kinase) (Adenosine-5'-phosphosulfate 3'-phosphotransferase) (Adenylylsul…	0.294784	1e-24	26	8	0.355487	9.61e-51	26	8	0.00736892	13	4	0.126838	13	4	-0.0132368	13	4
P57088	TMEM33	Transmembrane protein 33 (Protein DB83)	0.294729	1.19e-43	40	8	-0.0111084	3.65e-06	40	8	0.0271422	20	4	0.0639862	20	4	0.0376796	20	4
B4DY66	SAE1	SUMO-activating enzyme subunit 1 (cDNA FLJ58436, highly similar to Ubiquitin-like 1-activating enzyme E1A)	0.294718	4.52e-20	12	4	0.513202	4.5e-16	12	4	-0.0268138	6	2	-0.0855867	6	2	0.0145714	6	2
O00410	IPO5	Importin-5 (Imp5) (Importin subunit beta-3) (Karyopherin beta-3) (Ran-binding protein 5) (RanBP5)	0.294396	6.5e-97	98	10	0.368024	6.85e-127	98	10	0.00623949	49	5	0.0746576	49	5	0.0300424	49	5
Q08211	DHX9	ATP-dependent RNA helicase A (RHA) (EC 3.6.4.13) (DEAH box protein 9) (Leukophysin) (LKP) (Nuclear DNA helicase II) (NDH II)	0.294391	1.96e-203	384	13	0.446442	0	384	13	0.0117438	192	7	0.0372454	192	5	0.00832797	192	3
B7Z419	PMM2	Phosphomannomutase 2 (cDNA FLJ50559, highly similar to Phosphomannomutase 2 (EC 5.4.2.8))	0.294297	0.0580602	6	6	-0.563207	0.000102558	6	6	0.0136282	3	3	-0.00942519	3	3	0.0425519	3	3
J3QKK8	FAM213B	Prostamide/prostaglandin F synthase (Fragment)	0.294018	1	6	6	-0.464688	1	6	6	-0.253778	3	3	-0.0888972	3	3	-0.613526	3	3
Q9NRP0	OSTC	Oligosaccharyltransferase complex subunit OSTC (Hydrophobic protein HSF-28)	0.293999	1.28e-168	114	14	-0.480835	1.2e-250	114	14	0.0377299	57	7	-0.00109085	57	7	-0.015347	57	7
P21796	VDAC1	Voltage-dependent anion-selective channel protein 1 (VDAC-1) (hVDAC1) (Outer mitochondrial membrane protein porin 1) (Plasmalemmal porin) (Porin 31HL) (Porin 31HM)	0.293614	0	972	14	-0.689335	0	972	14	0.00660533	486	7	-0.0528365	486	7	-0.0316648	486	6
Q14258	TRIM25	E3 ubiquitin/ISG15 ligase TRIM25 (EC 6.3.2.19) (EC 6.3.2.n3) (Estrogen-responsive finger protein) (RING finger protein 147) (Tripartite motif-containing protein 25) (Ubiquitin/ISG15-conjugating enzyme TRIM25) (Zinc finger protein 147)	0.293333	6.22e-227	140	14	-0.0460415	4.26e-56	140	14	0.0135477	70	7	0.00311684	70	7	-0.0248784	70	7
P24390	KDELR1	ER lumen protein retaining receptor 1 (KDEL endoplasmic reticulum protein retention receptor 1) (KDEL receptor 1) (Putative MAPK-activating protein PM23)	0.292622	0.015561	6	6	-0.0669878	1	6	6	-0.0282557	3	3	0.133533	3	3	0.0335769	3	3
H0Y2X5	ALDH1A3	Aldehyde dehydrogenase 1 family, member A3, isoform CRA_b (Aldehyde dehydrogenase family 1 member A3)	0.292467	4.42e-38	56	6	-1.18028	3.97e-43	56	6	-0.0184078	28	3	-0.0909864	28	3	-0.017227	28	3
D6RH20	MRPS27	28S ribosomal protein S27, mitochondrial (Fragment)	0.292381	1	4	2	0.237919	0.603105	4	2	-0.00159074	2	1	0.0402307	2	1	0.133031	2	1
E9PHH5	DPM1	Dolichol-phosphate mannosyltransferase	0.291998	0.953242	6	2	-0.278202	0.0259366	6	2	0.0185533	3	1	0.0861374	3	1	-0.0470885	3	1
Q01081	U2AF1	Splicing factor U2AF 35 kDa subunit (U2 auxiliary factor 35 kDa subunit) (U2 small nuclear RNA auxiliary factor 1) (U2 snRNP auxiliary factor small subunit)	0.291341	0.328829	2	2	0.717788	0.198548	2	2	0.0482933	1	1	0.0594379	1	1	-0.000892947	1	1
C9JR83	SMC4	Structural maintenance of chromosomes protein 4 (Fragment)	0.290601	1	2	2	1.28307	0.199085	2	2	-0.129533	1	1	0.555276	1	1	0.0557334	1	1
H0Y8N7	MRPL1	39S ribosomal protein L1, mitochondrial (Fragment)	0.29035	0.726267	8	8	-0.342407	0.104504	8	8	0.149566	4	4	0.0337953	4	4	0.0905521	4	4
P02042	HBD	Hemoglobin subunit delta (Delta-globin) (Hemoglobin delta chain)	0.290084	0	2976	13	-0.111669	0.0286179	2976	13	-0.0800196	1488	7	-0.0102687	1488	4	-0.196479	1488	1
H0Y9K1	SEC31A	Protein transport protein Sec31A (Fragment)	0.290005	2.36e-08	12	2	-0.157837	6.28e-07	12	2	0.014572	6	1	-0.0137706	6	1	0.00632744	6	1
P24666	ACP1	Low molecular weight phosphotyrosine protein phosphatase (LMW-PTP) (LMW-PTPase) (EC 3.1.3.48) (Adipocyte acid phosphatase) (Low molecular weight cytosolic acid phosphatase) (EC 3.1.3.2) (Red cell acid phosphatase 1)	0.289799	0.00162844	18	4	-0.223415	6.17e-10	18	4	0.0223676	9	2	0.040401	9	2	0.030117	9	2
E9PP16	PPFIBP2	Liprin-beta-2	0.289767	1	2	2	0.123693	0.730549	2	2	-0.296682	1	1	0.1616	1	1	-0.151687	1	1
O00148	DDX39A	ATP-dependent RNA helicase DDX39A (EC 3.6.4.13) (DEAD box protein 39) (Nuclear RNA helicase URH49)	0.289455	2.76e-63	108	8	0.685381	1.29e-104	108	8	-0.00838854	54	4	0.0540844	54	4	0.0320829	54	4
Q8NCW5	APOA1BP	NAD(P)H-hydrate epimerase (EC 5.1.99.6) (Apolipoprotein A-I-binding protein) (AI-BP) (NAD(P)HX epimerase) (YjeF N-terminal domain-containing protein 1) (YjeF_N1)	0.289127	1.23e-58	56	14	0.122189	1.12e-35	56	14	0.0341107	28	7	0.0123135	28	7	-0.000173672	28	7
C0H5Y7	BAK1	BAK1 protein (BCL2-antagonist/killer 1, isoform CRA_a) (Bcl-2 homologous antagonist/killer)	0.288659	0.0362685	6	6	-0.104382	1	6	6	-0.01703	3	3	-0.144334	3	3	0.0561708	3	3
Q00013	MPP1	55 kDa erythrocyte membrane protein (p55) (Membrane protein, palmitoylated 1)	0.28862	1	2	2	0.341471	1	2	2	-0.133215	1	1	0.50911	1	1	0.220335	1	1
Q9BT73	PSMG3	Proteasome assembly chaperone 3 (PAC-3) (hPAC3)	0.288439	0.168163	8	8	0.260728	0.218685	8	8	-0.0031156	4	4	0.0375302	4	4	-0.00672113	4	4
P63302	SEPW1	Selenoprotein W (SelW)	0.288428	0.168496	2	2	0.0608369	0.102752	2	2	0.00555856	1	1	0.0161718	1	1	0.00394136	1	1
E9PRZ0	MAP2K3	Dual-specificity mitogen-activated protein kinase kinase 3 (Fragment)	0.288254	1	2	2	0.78292	0.0132879	2	2	-0.0140996	1	1	0.372093	1	1	0.0433412	1	1
G3V220	TCERG1	Transcription elongation regulator 1 (Transcription elongation regulator 1, isoform CRA_c)	0.288237	5.4e-07	12	2	0.279671	5.93e-06	12	2	-0.0120481	6	1	0.0345672	6	1	0.00309091	6	1
O96011	PEX11B	Peroxisomal membrane protein 11B (Peroxin-11B) (Peroxisomal biogenesis factor 11B) (Protein PEX11 homolog beta) (PEX11-beta)	0.288122	0.00240034	4	2	-0.641564	0.0181537	4	2	-0.0527692	2	1	0.0152059	2	1	-0.0666886	2	1
B4DPJ6		NA	0.288032	2.51e-29	28	6	0.619885	2.01e-36	28	6	0.0413961	14	3	0.000377635	14	3	0.0105036	14	3
Q5TFQ8	SIRPB1	Signal-regulatory protein beta-1 isoform 3 (SIRP-beta-1 isoform 3)	0.287782	1	4	2	0.67291	0.258198	4	2	-0.359975	2	1	0.340663	2	1	0.0313595	2	1
A8MUD9	RPL7	60S ribosomal protein L7	0.287534	2.37e-39	82	2	-0.0827949	5.02e-08	82	2	0.018643	41	1	0.0555708	41	1	0.0211648	41	1
B4DST5	PTPN23	Tyrosine-protein phosphatase non-receptor type 23 (cDNA FLJ58078, highly similar to Tyrosine-protein phosphatase non-receptortype 23 (EC 3.1.3.48))	0.287324	1	4	4	-0.0739284	1	4	4	-0.486386	2	2	0.323254	2	2	0.0862649	2	2
P14314	PRKCSH	Glucosidase 2 subunit beta (80K-H protein) (Glucosidase II subunit beta) (Protein kinase C substrate 60.1 kDa protein heavy chain) (PKCSH)	0.287209	2.74e-156	190	14	0.00704161	1	190	14	-0.0146317	95	7	0.082233	95	7	0.0216954	95	7
Q5JTV8	TOR1AIP1	Torsin-1A-interacting protein 1 (Lamin-associated protein 1B) (LAP1B)	0.287189	2.9e-27	24	8	-0.0740103	3.06e-24	24	8	0.0597935	12	4	0.0440423	12	4	0.0281078	12	4
K7ENA8	EIF3G	Eukaryotic translation initiation factor 3 subunit G (Fragment)	0.28705	0.00106963	8	2	0.551325	2.31e-05	8	2	-0.0169762	4	1	-0.0638566	4	1	-0.0374071	4	1
Q8N766	EMC1	ER membrane protein complex subunit 1	0.286823	1	6	2	0.0971837	0.398749	6	2	0.277686	3	1	0.194925	3	1	0.258437	3	1
Q92696	RABGGTA	Geranylgeranyl transferase type-2 subunit alpha (EC 2.5.1.60) (Geranylgeranyl transferase type II subunit alpha) (Rab geranyl-geranyltransferase subunit alpha) (Rab GG transferase alpha) (Rab GGTase alpha) (Rab geranylgeranyltransferase subunit alpha)	0.28667	0.269575	4	2	-0.0918271	0.357009	4	2	0.0848547	2	1	0.0728882	2	1	0.0337887	2	1
P04843	RPN1	Dolichyl-diphosphooligosaccharide--protein glycosyltransferase subunit 1 (EC 2.4.99.18) (Dolichyl-diphosphooligosaccharide--protein glycosyltransferase 67 kDa subunit) (Ribophorin I) (RPN-I) (Ribophorin-1)	0.286614	0	622	12	-0.547448	0	622	13	-0.012742	311	7	-0.00347383	311	6	-0.00568754	311	6
P04844	RPN2	Dolichyl-diphosphooligosaccharide--protein glycosyltransferase subunit 2 (EC 2.4.99.18) (Dolichyl-diphosphooligosaccharide--protein glycosyltransferase 63 kDa subunit) (RIBIIR) (Ribophorin II) (RPN-II) (Ribophorin-2)	0.28638	0	356	13	-0.563504	0	356	13	-0.0223412	178	7	-0.00924884	178	6	-0.0131217	178	6
G3V311	PLEKHG3	Pleckstrin homology domain-containing family G member 3	0.286344	0.979636	2	2	0.232744	1	2	2	-0.320357	1	1	-0.0813427	1	1	0.466934	1	1
Q14690	PDCD11	Protein RRP5 homolog (NF-kappa-B-binding protein) (NFBP) (Programmed cell death protein 11)	0.28601	1.74e-16	22	8	0.84117	1.3e-25	22	8	-0.064003	11	4	-0.0364056	11	4	-0.0962042	11	4
Q5JS74	CASK	Peripheral plasma membrane protein CASK	0.285855	1.33e-07	8	2	-0.816186	4.82e-09	8	2	0.00680775	4	1	-0.106362	4	1	-0.0580127	4	1
P29590	PML	Protein PML (Promyelocytic leukemia protein) (RING finger protein 71) (Tripartite motif-containing protein 19)	0.285135	1.41e-135	88	12	0.911779	3.11e-194	88	12	0.0125452	44	6	0.0356241	44	6	0.00937616	44	5
P11021	HSPA5	78 kDa glucose-regulated protein (GRP-78) (Endoplasmic reticulum lumenal Ca(2+)-binding protein grp78) (Heat shock 70 kDa protein 5) (Immunoglobulin heavy chain-binding protein) (BiP)	0.284465	0	1992	12	-0.402724	0	1992	12	0.0177815	996	5	-0.0131044	996	5	-0.00978245	996	3
Q9Y2Q3	GSTK1	Glutathione S-transferase kappa 1 (EC 2.5.1.18) (GST 13-13) (GST class-kappa) (GSTK1-1) (hGSTK1) (Glutathione S-transferase subunit 13)	0.284125	6.93e-148	166	13	-0.49036	1.02e-243	166	13	0.0544015	83	6	0.00699193	83	7	0.0246604	83	7
Q96LW7	C9orf89	Bcl10-interacting CARD protein (BinCARD)	0.283978	1	10	2	-0.560024	0.000259001	10	2	0.248159	5	1	0.0002317	5	1	0.109298	5	1
B5MC59	RPA3	Replication protein A 14 kDa subunit (Replication protein A3, 14kDa, isoform CRA_a)	0.283782	1.9e-08	12	2	0.535492	9.32e-14	12	2	-0.0754017	6	1	0.0227983	6	1	-0.0604303	6	1
P51610	HCFC1	Host cell factor 1 (HCF) (HCF-1) (C1 factor) (CFF) (VCAF) (VP16 accessory protein) [Cleaved into: HCF N-terminal chain 1; HCF N-terminal chain 2; HCF N-terminal chain 3; HCF N-terminal chain 4; HCF N-terminal chain 5; HCF N-terminal chain 6; HCF C-terminal chain 1; HCF C-terminal chain 2; HCF C-terminal chain 3; HCF C-terminal chain 4; HCF C-terminal chain 5; HCF C-terminal chain 6]	0.28289	4.02e-24	30	10	0.662232	1.47e-62	30	10	0.0789894	15	5	0.00692052	15	5	0.00522906	15	4
P43405	SYK	Tyrosine-protein kinase SYK (EC 2.7.10.2) (Spleen tyrosine kinase) (p72-Syk)	0.282832	1	8	8	0.796109	0.0422759	8	8	-0.250152	4	4	0.267737	4	4	-0.020934	4	4
F5H2R5	ARHGDIB	Rho GDP-dissociation inhibitor 2 (Fragment)	0.282615	2.09e-62	52	8	0.781562	3.58e-91	52	8	0.00922335	26	4	0.0419254	26	4	-0.0313574	26	3
O15143	ARPC1B	Actin-related protein 2/3 complex subunit 1B (Arp2/3 complex 41 kDa subunit) (p41-ARC)	0.282534	2.94e-61	70	14	0.385557	9.47e-86	70	14	0.0115556	35	7	0.000268744	35	7	0.0577652	35	7
H0YGW7	ABCF1	ATP-binding cassette sub-family F member 1 (Fragment)	0.281817	5.76e-07	12	4	0.147978	0.0113267	12	4	0.0126931	6	2	0.0358598	6	2	0.024168	6	2
P11166	SLC2A1	Solute carrier family 2, facilitated glucose transporter member 1 (Glucose transporter type 1, erythrocyte/brain) (GLUT-1) (HepG2 glucose transporter)	0.281649	7.41e-98	84	10	1.95583	3.67e-219	84	10	-0.0377296	42	5	0.0648008	42	5	0.0297097	42	5
Q9Y3C6	PPIL1	Peptidyl-prolyl cis-trans isomerase-like 1 (PPIase) (EC 5.2.1.8) (Rotamase PPIL1)	0.281068	1	8	8	0.496096	0.410672	8	8	0.118088	4	4	0.099553	4	4	0.0867717	4	4
P49914	MTHFS	5-formyltetrahydrofolate cyclo-ligase (EC 6.3.3.2) (5,10-methenyl-tetrahydrofolate synthetase) (MTHFS) (Methenyl-THF synthetase)	0.280836	0.802783	6	6	-0.0143356	1	6	6	0.0999549	3	3	-0.134155	3	3	-0.0493537	3	3
P39656	DDOST	Dolichyl-diphosphooligosaccharide--protein glycosyltransferase 48 kDa subunit (DDOST 48 kDa subunit) (Oligosaccharyl transferase 48 kDa subunit) (EC 2.4.99.18)	0.280509	0	410	14	-0.393767	0	410	14	0.0128818	205	7	-0.0210946	205	7	0.0106176	205	6
P11908	PRPS2	Ribose-phosphate pyrophosphokinase 2 (EC 2.7.6.1) (PPRibP) (Phosphoribosyl pyrophosphate synthase II) (PRS-II)	0.279817	2.6e-46	44	12	-0.234992	9.92e-31	44	12	0.0352796	22	6	0.0295427	22	6	0.00990286	22	6
P20042	EIF2S2	Eukaryotic translation initiation factor 2 subunit 2 (Eukaryotic translation initiation factor 2 subunit beta) (eIF-2-beta)	0.279602	1.22e-118	98	14	0.207875	1.26e-119	98	14	-0.00506996	49	7	0.0116253	49	7	0.0162667	49	7
Q9Y672	ALG6	Dolichyl pyrophosphate Man9GlcNAc2 alpha-1,3-glucosyltransferase (EC 2.4.1.267) (Asparagine-linked glycosylation protein 6 homolog) (Dol-P-Glc:Man(9)GlcNAc(2)-PP-Dol alpha-1,3-glucosyltransferase) (Dolichyl-P-Glc:Man9GlcNAc2-PP-dolichyl glucosyltransferase)	0.279586	0.450369	6	6	-0.431746	0.466352	6	6	-0.068962	3	3	0.00222524	3	3	0.00792609	3	3
Q96A33	CCDC47	Coiled-coil domain-containing protein 47	0.279404	6.06e-29	30	8	-0.317454	4.69e-32	30	8	-0.0173254	15	4	-0.021206	15	4	0.0604121	15	2
E9PJS4		NA	0.279147	5.24e-22	26	8	-0.612801	2.76e-34	26	8	0.00260189	13	4	0.0144264	13	4	-0.0504864	13	4
E5RHW4	ERLIN2	Erlin-2 (Fragment)	0.278942	5.95e-29	36	8	-0.319872	4.59e-35	36	8	-0.00620798	18	4	0.0310234	18	4	0.0291357	18	4
Q16720	ATP2B3	Plasma membrane calcium-transporting ATPase 3 (PMCA3) (EC 3.6.3.8) (Plasma membrane calcium ATPase isoform 3) (Plasma membrane calcium pump isoform 3)	0.278642	1	2	2	0.0786147	1	2	2	0.0855571	1	1	-0.0987133	1	1	-0.0315081	1	1
P50895	BCAM	Basal cell adhesion molecule (Auberger B antigen) (B-CAM cell surface glycoprotein) (F8/G253 antigen) (Lutheran antigen) (Lutheran blood group glycoprotein) (CD antigen CD239)	0.278571	0.00769763	12	2	1.09451	1.41e-06	12	2	0.0111019	6	1	0.174814	6	1	-0.285985	6	1
H0Y6N2		NA	0.278565	1.45e-07	8	2	-1.20655	9.43e-12	8	2	-0.25302	4	1	-0.175635	4	1	-0.296436	4	1
C9JPV4	SERPINF2	Alpha-2-antiplasmin (Fragment)	0.278409	3.3e-06	10	4	0.0881617	0.00566965	10	4	-0.0690323	5	2	0.0523258	5	2	-0.0466852	5	2
E5RGG1	DCTN4	Dynactin subunit 4 (Fragment)	0.277806	1	4	4	-0.326949	0.538657	4	4	0.154076	2	2	-0.023976	2	2	0.0513739	2	2
Q8TAD8	SNIP1	Smad nuclear-interacting protein 1 (FHA domain-containing protein SNIP1)	0.277544	0.539424	2	2	0.222599	1	2	2	0.15494	1	1	0.136762	1	1	-0.0130532	1	1
Q6P9B9	INTS5	Integrator complex subunit 5 (Int5)	0.277542	0.195884	10	10	0.0630165	1	10	10	-0.0929522	5	5	0.0116467	5	5	-0.0323233	5	5
Q9NRY4	ARHGAP35	Rho GTPase-activating protein 35 (Glucocorticoid receptor DNA-binding factor 1) (Glucocorticoid receptor repression factor 1) (GRF-1) (Rho GAP p190A) (p190-A)	0.27696	1	4	4	0.687783	0.272475	4	4	-0.0294796	2	2	-0.00178406	2	2	-0.040831	2	2
H0Y867	GOLGB1	Golgin subfamily B member 1 (Fragment)	0.276876	1	4	4	-0.28924	0.169886	4	4	0.0813117	2	2	0.120575	2	2	-0.0372094	2	2
O15085	ARHGEF11	Rho guanine nucleotide exchange factor 11 (PDZ-RhoGEF)	0.276403	0.237731	4	4	0.222276	0.656404	4	4	-0.157272	2	2	0.0439566	2	2	-0.0258252	2	2
C9J8Q1	NFU1	NFU1 iron-sulfur cluster scaffold homolog, mitochondrial (Fragment)	0.276354	1	2	2	-1.151	0.243177	2	2	0.166323	1	1	-0.0496712	1	1	0.0204933	1	1
Q9NZL9	MAT2B	Methionine adenosyltransferase 2 subunit beta (Methionine adenosyltransferase II beta) (MAT II beta) (Putative dTDP-4-keto-6-deoxy-D-glucose 4-reductase)	0.275966	0.0116998	12	2	0.358292	4.47e-05	12	2	-0.056179	6	1	0.10982	6	1	-0.0326869	6	1
A6PWM2	CRELD2	Cysteine-rich with EGF-like domain protein 2 (Fragment)	0.275814	1	2	2	-0.321005	1	2	2	-0.197599	1	1	0.12361	1	1	0.0429697	1	1
Q15643	TRIP11	Thyroid receptor-interacting protein 11 (TR-interacting protein 11) (TRIP-11) (Clonal evolution-related gene on chromosome 14 protein) (Golgi-associated microtubule-binding protein 210) (GMAP-210) (Trip230)	0.275609	1	2	2	-0.139302	0.593837	2	2	0.14192	1	1	0.0437079	1	1	0.063577	1	1
E5RHG8	TCEB1	Transcription elongation factor B polypeptide 1 (Fragment)	0.274966	4.74e-08	10	2	0.623043	1.01e-10	10	2	-0.053726	5	1	0.151095	5	1	-0.0540908	5	1
H3BV87	ARMCX3	Armadillo repeat-containing X-linked protein 3 (Fragment)	0.274931	0.00870064	4	4	0.241943	0.649736	4	4	-0.074878	2	2	-0.00349227	2	2	-0.0775796	2	2
D6RIA8	SULT1B1	Sulfotransferase family cytosolic 1B member 1 (Fragment)	0.274927	1	2	2	-2.87186	0.123481	2	2	0.0104386	1	1	-0.240558	1	1	-0.104971	1	1
H0Y7P1	MED12	Mediator of RNA polymerase II transcription subunit 12 (Fragment)	0.274273	0.650269	4	4	0.477102	0.0857699	4	4	-0.0147606	2	2	-0.046607	2	2	-0.36606	2	2
K7ENG2	U2AF2	Splicing factor U2AF 65 kDa subunit	0.273835	1.97e-130	114	14	0.403617	3.18e-205	114	14	0.044688	57	7	-0.00294796	57	7	0.0314002	57	7
B4DLW8	DDX5	Probable ATP-dependent RNA helicase DDX5 (cDNA FLJ59339, highly similar to Probable ATP-dependent RNA helicase DDX5 (EC 3.6.1.-))	0.273741	1.8e-92	126	10	0.407841	1.33e-117	126	10	-0.0318438	63	5	0.00130664	63	5	-0.0134748	63	4
P19338	NCL	Nucleolin (Protein C23)	0.272619	0	554	14	0.870994	0	554	14	0.0318001	277	7	0.0311636	277	7	0.0265055	277	7
E9PNA6	TCIRG1	V-type proton ATPase 116 kDa subunit a isoform 3 (Fragment)	0.272585	1	8	2	0.748379	0.00451599	8	2	-0.011413	4	1	0.248716	4	1	0.186342	4	1
B4DK60		NA	0.272496	1	2	2	0.267996	1	2	2	-0.0287598	1	1	0.3195	1	1	0.128499	1	1
F8VSA6	NEDD8	NEDD8	0.272233	0.642121	4	4	-0.0819852	1	4	4	0.0192147	2	2	-0.283735	2	2	-0.0210884	2	2
E7EU80	ARHGEF7	Rho guanine nucleotide exchange factor 7	0.271821	0.0344133	4	2	-0.171066	0.111639	4	2	0.159264	2	1	-0.00496159	2	1	0.117551	2	1
B7Z2R9	LAMP2	Lysosome-associated membrane glycoprotein 2 (cDNA FLJ52540, highly similar to Lysosome-associated membrane glycoprotein 2)	0.271692	4.19e-80	46	8	0.183903	2.4e-60	46	8	0.0214984	23	4	-0.0124308	23	4	-0.030185	23	4
Q9Y394	DHRS7	Dehydrogenase/reductase SDR family member 7 (EC 1.1.-.-) (Retinal short-chain dehydrogenase/reductase 4) (retSDR4)	0.271452	1.57e-18	30	6	-0.869135	8.21e-35	30	6	0.0335877	15	3	-0.0196437	15	3	-0.0406377	15	3
Q9NP66	HMG20A	High mobility group protein 20A (HMG box-containing protein 20A) (HMG domain-containing protein 1) (HMG domain-containing protein HMGX1)	0.271437	1	4	4	0.833647	0.253071	4	4	-0.0455901	2	2	0.296743	2	2	0.0820205	2	2
Q9H930	SP140L	Nuclear body protein SP140-like protein	0.271347	0.37396	2	2	-0.383008	1	2	2	-0.0522494	1	1	-0.121586	1	1	-0.713001	1	1
C9J0K6	SRI	Sorcin	0.27128	6.81e-142	110	14	0.236843	1.69e-149	110	14	-0.0142146	55	7	0.0269823	55	7	-0.00743245	55	6
J3QLD8	LLGL2	Lethal(2) giant larvae protein homolog 2 (Fragment)	0.271125	0.863449	2	2	-0.46289	0.160568	2	2	0.0535413	1	1	0.14775	1	1	0.0761507	1	1
B4DLN1	SLC25A10	Mitochondrial dicarboxylate carrier (Uncharacterized protein) (cDNA FLJ60124, highly similar to Mitochondrial dicarboxylate carrier)	0.271109	1.11e-75	64	12	-0.0631356	4.76e-10	64	12	0.0208534	32	6	-0.0205446	32	6	0.0263658	32	6
Q15526	SURF1	Surfeit locus protein 1	0.270983	0.882368	2	2	-0.994494	0.0332569	2	2	0.0040125	1	1	0.0911745	1	1	0.0298262	1	1
Q5T8Q9	GSTM5	Glutathione S-transferase M5, isoform CRA_a (Glutathione S-transferase Mu 5)	0.270895	0.000455072	6	2	0.0893216	1	6	2	0.057672	3	1	0.109806	3	1	0.068629	3	1
D6RCC4	GSTCD	Glutathione S-transferase C-terminal domain-containing protein (Fragment)	0.270837	1	2	2	0.857778	0.166835	2	2	-0.00223059	1	1	0.161505	1	1	-0.00713677	1	1
Q06323	PSME1	Proteasome activator complex subunit 1 (11S regulator complex subunit alpha) (REG-alpha) (Activator of multicatalytic protease subunit 1) (Interferon gamma up-regulated I-5111 protein) (IGUP I-5111) (Proteasome activator 28 subunit alpha) (PA28a) (PA28alpha)	0.270667	6.12e-202	366	11	0.386225	2.85e-231	366	11	0.00662894	183	5	0.0438547	183	6	0.0105906	183	6
B7Z982	PLRG1	Pleiotropic regulator 1 (cDNA FLJ57451, highly similar to Pleiotropic regulator 1)	0.27025	1	4	4	0.801791	0.00135636	4	4	-0.377169	2	2	0.401166	2	2	-0.0930271	2	2
H0YJ08	AP1G2	AP-1 complex subunit gamma-like 2 (Fragment)	0.269885	1	6	6	0.432529	0.295911	6	6	-0.00398513	3	3	0.0397739	3	3	-0.0289393	3	3
P01605		Ig kappa chain V-I region Lay	0.268805	1.5e-20	18	2	0.744405	4.44e-18	18	2	0.0379079	9	1	0.0408856	9	1	0.0756691	9	1
B5MCE7	BZW2	Basic leucine zipper and W2 domain-containing protein 2 (Basic leucine zipper and W2 domains 2, isoform CRA_b)	0.26876	0.224896	2	2	0.0631608	0.776918	2	2	0.0316059	1	1	0.0550731	1	1	-0.0211378	1	1
P48444	ARCN1	Coatomer subunit delta (Archain) (Delta-coat protein) (Delta-COP)	0.268548	3.18e-295	302	14	-0.283752	0	302	14	0.0356765	151	7	0.0243279	151	7	0.00794035	151	7
H0Y450	RARS2	Probable arginine--tRNA ligase, mitochondrial (Fragment)	0.268483	1	6	6	-0.508656	1	6	6	-0.301702	3	3	0.128303	3	3	-0.719564	3	3
E7EP04	DNAJC10	DnaJ homolog subfamily C member 10	0.268361	1.38e-18	26	8	-0.245099	3.42e-49	26	8	0.016842	13	4	-0.00135234	13	4	0.0455341	13	4
P10109	FDX1	Adrenodoxin, mitochondrial (Adrenal ferredoxin) (Ferredoxin-1) (Hepatoredoxin)	0.268321	0.493387	4	2	-0.0800661	1	4	2	-0.12265	2	1	0.135089	2	1	-0.094692	2	1
F8WE13	SMARCC1	SWI/SNF complex subunit SMARCC1	0.268167	0.594955	2	2	1.26986	0.00914028	2	2	0.0145942	1	1	0.0583699	1	1	0.0346593	1	1
O15484	CAPN5	Calpain-5 (EC 3.4.22.-) (Calpain htra-3) (New calpain 3) (nCL-3)	0.267692	1.07e-09	14	4	-0.165044	0.00221077	14	4	0.00559926	7	2	-0.0657802	7	2	-0.0439692	7	2
P22792	CPN2	Carboxypeptidase N subunit 2 (Carboxypeptidase N 83 kDa chain) (Carboxypeptidase N large subunit) (Carboxypeptidase N polypeptide 2) (Carboxypeptidase N regulatory subunit)	0.267442	1	2	2	0.72455	0.213235	2	2	0.0502282	1	1	0.22891	1	1	0.15286	1	1
K7EJ81	EFTUD2	116 kDa U5 small nuclear ribonucleoprotein component	0.267392	0.110949	4	2	0.412294	0.07493	4	2	0.0242809	2	1	-0.022173	2	1	-0.0112093	2	1
Q00839	HNRNPU	Heterogeneous nuclear ribonucleoprotein U (hnRNP U) (Scaffold attachment factor A) (SAF-A) (p120) (pp120)	0.26723	1.68e-255	344	14	0.51072	8.7e-288	344	14	0.0239515	172	7	0.0310671	172	7	0.00532818	172	5
F8VPF5	PRKAG1	5'-AMP-activated protein kinase subunit gamma-1 (Fragment)	0.267224	7.15e-12	12	4	-0.0689217	2.09e-05	12	4	0.017324	6	2	0.0585047	6	2	0.0113455	6	2
K7EP56	AFG3L2	AFG3-like protein 2 (Fragment)	0.267008	0.00871606	4	2	-0.160831	1	4	2	0.0478162	2	1	-0.203738	2	1	-0.169224	2	1
O76094	SRP72	Signal recognition particle subunit SRP72 (SRP72) (Signal recognition particle 72 kDa protein)	0.266695	0.0256228	14	2	-0.318162	5.27e-09	14	2	0.115508	7	1	0.0501824	7	1	0.120079	7	1
Q8N163	KIAA1967	DBIRD complex subunit KIAA1967 (Deleted in breast cancer gene 1 protein) (DBC-1) (DBC.1) (p30 DBC)	0.266245	3.73e-55	58	10	0.39942	5.98e-87	58	10	-0.0369701	29	5	0.0615819	29	5	0.0264406	29	5
P12931	SRC	Proto-oncogene tyrosine-protein kinase Src (EC 2.7.10.2) (Proto-oncogene c-Src) (pp60c-src) (p60-Src)	0.266104	1.01e-22	30	8	-0.100477	4.22e-17	30	8	0.00841674	15	4	0.00751872	15	4	0.0179412	15	4
I3L506	SCPEP1	Retinoid-inducible serine carboxypeptidase (Fragment)	0.265972	0.000115736	14	2	0.0489763	0.0386894	14	2	-2.47e-05	7	1	0.0991977	7	1	-0.0907109	7	1
O43678	NDUFA2	NADH dehydrogenase [ubiquinone] 1 alpha subcomplex subunit 2 (Complex I-B8) (CI-B8) (NADH-ubiquinone oxidoreductase B8 subunit)	0.26568	9.49e-07	22	4	-0.977395	2.32e-14	22	4	-0.0271228	11	2	-0.0500532	11	2	-0.103976	11	2
B4E2D3	NUP50	Nuclear pore complex protein Nup50 (cDNA FLJ54237, highly similar to Nucleoporin 50 kDa)	0.265675	1	2	2	0.520173	0.509152	2	2	-0.0349991	1	1	0.235483	1	1	0.0736336	1	1
Q9BUB7	TMEM70	Transmembrane protein 70, mitochondrial	0.265477	1.6e-31	24	12	-0.445511	1.36e-30	24	12	0.037682	12	6	-0.0426787	12	6	0.0907574	12	6
P04066	FUCA1	Tissue alpha-L-fucosidase (EC 3.2.1.51) (Alpha-L-fucosidase I) (Alpha-L-fucoside fucohydrolase 1) (Alpha-L-fucosidase 1)	0.263986	8.63e-15	24	8	-0.615675	1.76e-32	24	8	0.0380781	12	4	0.0758904	12	4	0.0652894	12	4
Q8WVM8	SCFD1	Sec1 family domain-containing protein 1 (SLY1 homolog) (Sly1p) (Syntaxin-binding protein 1-like 2)	0.263954	0.0636871	12	2	-0.0404914	0.659145	12	2	0.00507165	6	1	0.0166463	6	1	0.0812248	6	1
Q9C0B1	FTO	Alpha-ketoglutarate-dependent dioxygenase FTO (EC 1.14.11.-) (Fat mass and obesity-associated protein)	0.263836	0.1876	2	2	0.706874	0.303674	2	2	-0.0123541	1	1	-0.0124897	1	1	-0.101154	1	1
Q9UHV9	PFDN2	Prefoldin subunit 2	0.263655	0.000581673	10	2	-1.3256	0.0220127	10	2	0.00584151	5	1	-0.192628	5	1	-0.0248313	5	1
H0YLA1	WDR61	WD repeat-containing protein 61 (Fragment)	0.263003	0.908038	4	2	0.249251	0.00415809	4	2	-0.0740982	2	1	0.289717	2	1	-0.198821	2	1
P25325	MPST	3-mercaptopyruvate sulfurtransferase (MST) (EC 2.8.1.2)	0.262781	1.87e-59	56	8	-0.228976	4.18e-66	56	8	0.00385183	28	4	0.00582649	28	4	-0.00967768	28	3
Q96CS3	FAF2	FAS-associated factor 2 (Protein ETEA) (UBX domain-containing protein 3B) (UBX domain-containing protein 8)	0.26244	1.08e-06	20	6	0.0769567	0.590036	20	6	0.0848457	10	3	0.080118	10	3	0.122534	10	3
D6RAA2	SAR1B	GTP-binding protein SAR1b (Fragment)	0.262298	1.34e-26	34	2	-0.220213	1.69e-31	34	2	0.0357015	17	1	0.0162128	17	1	0.0308448	17	1
B2RDB2	SLC35C1	GDP-fucose transporter 1 (Solute carrier family 35, member C1, isoform CRA_a) (cDNA, FLJ96534, highly similar to Homo sapiens GDP-fucose transporter 1, mRNA)	0.261922	0.874754	2	2	0.809304	0.127192	2	2	0.0521303	1	1	-0.103762	1	1	0.0361285	1	1
Q00341	HDLBP	Vigilin (High density lipoprotein-binding protein) (HDL-binding protein)	0.26176	3.6e-177	136	14	-0.409027	1.2e-247	136	14	-0.00510455	68	7	0.0615802	68	7	-0.0220646	68	7
O75643	SNRNP200	U5 small nuclear ribonucleoprotein 200 kDa helicase (EC 3.6.4.13) (Activating signal cointegrator 1 complex subunit 3-like 1) (BRR2 homolog) (U5 snRNP-specific 200 kDa protein) (U5-200KD)	0.261477	2.36e-114	110	14	0.58677	1.88e-169	110	14	0.00390845	55	7	0.0260582	55	7	0.0266995	55	7
P51993	FUT6	Alpha-(1,3)-fucosyltransferase (EC 2.4.1.65) (Fucosyltransferase 6) (Fucosyltransferase VI) (Fuc-TVI) (FucT-VI) (Galactoside 3-L-fucosyltransferase)	0.26104	0.00155943	8	2	2.03147	6.14e-07	8	2	0.0014356	4	1	0.0442882	4	1	0.181479	4	1
D6RDB2	SAR1B	GTP-binding protein SAR1b	0.260741	3.08e-07	30	2	-0.335284	6.02e-08	30	2	0.0184952	15	1	0.0048779	15	1	-0.0116647	15	1
Q9Y4C2	FAM115A	Protein FAM115A	0.26059	0.0773034	2	2	-0.275462	0.762082	2	2	-0.121803	1	1	-0.102913	1	1	-0.0353162	1	1
P05455	SSB	Lupus La protein (La autoantigen) (La ribonucleoprotein) (Sjoegren syndrome type B antigen) (SS-B)	0.260297	1.97e-30	60	6	0.677759	1.74e-61	60	6	0.0400335	30	3	0.0242747	30	3	0.0327935	30	3
Q8TBQ9	TMEM167A	Protein kish-A (Transmembrane protein 167) (Transmembrane protein 167A)	0.260111	2.18e-09	20	4	-0.031568	0.00147739	20	4	0.0833985	10	2	-0.0498079	10	2	0.0602814	10	2
E5RFK7	UBR5	E3 ubiquitin-protein ligase UBR5 (Fragment)	0.259722	0.10787	2	2	0.246776	0.44488	2	2	-0.0616879	1	1	-0.0322136	1	1	-0.0741441	1	1
Q10713	PMPCA	Mitochondrial-processing peptidase subunit alpha (EC 3.4.24.64) (Alpha-MPP) (P-55)	0.258887	5.28e-12	22	6	-0.563435	2.63e-37	22	6	0.0226164	11	3	0.0870821	11	3	-0.0173411	11	3
Q9UIA9	XPO7	Exportin-7 (Exp7) (Ran-binding protein 16)	0.258827	1.4e-47	56	10	0.316593	2.43e-66	56	10	0.0596817	28	5	0.0325536	28	5	0.0295301	28	5
E5RH21	AGPAT5	1-acyl-sn-glycerol-3-phosphate acyltransferase epsilon	0.25841	0.241828	4	4	-0.202902	0.675389	4	4	-0.0784666	2	2	0.0549213	2	2	0.00300127	2	2
H3BVD2	PML	Protein PML (Fragment)	0.258191	0.111679	2	2	0.38029	0.487308	2	2	0.00897185	1	1	0.00230646	1	1	-0.0571908	1	1
H7C314	CTTN	Src substrate cortactin (Fragment)	0.258178	0.0174947	4	2	0.63069	0.000291416	4	2	0.0252305	2	1	-0.00433573	2	1	-0.00120381	2	1
H7C213	MTIF2	Translation initiation factor IF-2, mitochondrial (Fragment)	0.258105	0.667578	2	2	-1.35101	0.070326	2	2	0.0475774	1	1	-0.0467761	1	1	0.060341	1	1
Q14161	GIT2	ARF GTPase-activating protein GIT2 (ARF GAP GIT2) (Cool-interacting tyrosine-phosphorylated protein 2) (CAT-2) (CAT2) (G protein-coupled receptor kinase-interactor 2) (GRK-interacting protein 2)	0.257988	4.22e-20	18	6	0.137692	6.51e-21	18	6	-0.0433655	9	3	0.0218036	9	3	0.0562668	9	3
E7ETC0	TIAL1	Nucleolysin TIAR	0.257919	0.000257799	6	2	0.49903	4.51e-05	6	2	0.0232286	3	1	0.00425722	3	1	0.056582	3	1
F5GWQ2	ARAP1	Arf-GAP with Rho-GAP domain, ANK repeat and PH domain-containing protein 1 (Fragment)	0.257794	0.000186667	6	2	1.03174	2.23e-11	6	2	0.00183223	3	1	0.066651	3	1	0.0731443	3	1
Q13043	STK4	Serine/threonine-protein kinase 4 (EC 2.7.11.1) (Mammalian STE20-like protein kinase 1) (MST-1) (STE20-like kinase MST1) (Serine/threonine-protein kinase Krs-2) [Cleaved into: Serine/threonine-protein kinase 4 37kDa subunit (MST1/N); Serine/threonine-protein kinase 4 18kDa subunit (MST1/C)]	0.257771	9.57e-42	34	8	0.569371	1.04e-114	34	8	-0.0519381	17	4	0.000685587	17	4	0.0458132	17	4
Q5VVM0		NA	0.257428	0.368537	2	2	0.197516	0.352441	2	2	-0.0249815	1	1	-0.103152	1	1	-0.0516914	1	1
E9PRI4	RPS6KA1	Ribosomal protein S6 kinase (EC 2.7.11.1)	0.257285	0.129741	14	2	0.045173	1	14	2	-0.0394509	7	1	0.131921	7	1	0.0489238	7	1
Q8N386	LRRC25	Leucine-rich repeat-containing protein 25 (Monocyte and plasmacytoid-activated protein)	0.257133	0.899851	2	2	0.636299	0.000560045	2	2	0.0979508	1	1	-0.00092303	1	1	0.0711025	1	1
Q96GK7	FAHD2A	Fumarylacetoacetate hydrolase domain-containing protein 2A (EC 3.-.-.-)	0.256967	0.433482	10	2	-0.759984	2.64e-06	10	2	-0.0159326	5	1	-0.110179	5	1	-0.0246173	5	1
Q9Y3L5	RAP2C	Ras-related protein Rap-2c	0.256891	1	4	2	0.221576	1	4	2	0.0656855	2	1	0.100856	2	1	-0.0162772	2	1
P42574	CASP3	Caspase-3 (CASP-3) (EC 3.4.22.56) (Apopain) (Cysteine protease CPP32) (CPP-32) (Protein Yama) (SREBP cleavage activity 1) (SCA-1) [Cleaved into: Caspase-3 subunit p17; Caspase-3 subunit p12]	0.256773	1.4e-52	42	12	0.252206	2.34e-58	42	12	0.0318139	21	6	0.0503257	21	6	0.0315474	21	6
J3QLW7	NIP7	60S ribosome subunit biogenesis protein NIP7 homolog	0.256597	1	6	6	0.91393	0.0111713	6	6	0.0010818	3	3	0.148492	3	3	-0.000825242	3	3
B4E0V0	PNPO	Pyridoxine-5'-phosphate oxidase (cDNA FLJ59109, highly similar to Pyridoxine-5'-phosphate oxidase (EC 1.4.3.5))	0.256439	8.87e-52	42	12	-0.194925	6.44e-34	42	12	-0.0813053	21	6	-0.0391765	21	6	-0.0399288	21	6
D6RHJ7	QDPR	Dihydropteridine reductase	0.256406	2.88e-05	4	2	-0.201343	8.19e-05	4	2	0.115192	2	1	-0.0151769	2	1	-0.00647549	2	1
B4DNY1	RBM6	RNA-binding protein 6 (cDNA FLJ60318, highly similar to RNA-binding protein 6)	0.256165	1	2	2	0.859968	0.653327	2	2	-0.447564	1	1	0.311405	1	1	-0.0438875	1	1
C9JDH0	PRPSAP2	Phosphoribosyl pyrophosphate synthase-associated protein 2 (Fragment)	0.255333	0.0269415	2	2	-0.27001	0.307766	2	2	0.106783	1	1	0.0863173	1	1	0.0781424	1	1
Q9Y6D6	ARFGEF1	Brefeldin A-inhibited guanine nucleotide-exchange protein 1 (Brefeldin A-inhibited GEP 1) (ADP-ribosylation factor guanine nucleotide-exchange factor 1) (p200 ARF guanine nucleotide exchange factor) (p200 ARF-GEP1)	0.254983	1.08e-24	30	6	-0.501003	5.56e-36	30	6	0.00190616	15	3	0.0375057	15	3	0.0575252	15	3
D6RD69	SAR1B	GTP-binding protein SAR1b (Fragment)	0.25494	9.49e-137	114	8	-0.167685	4.07e-106	114	8	0.0385938	57	4	0.0181784	57	4	0.03394	57	4
Q16204	CCDC6	Coiled-coil domain-containing protein 6 (Papillary thyroid carcinoma-encoded protein) (Protein H4)	0.254632	3.93e-06	12	2	0.896846	2.72e-10	12	2	-0.00160344	6	1	0.0239507	6	1	0.0514153	6	1
Q6P2Q9	PRPF8	Pre-mRNA-processing-splicing factor 8 (220 kDa U5 snRNP-specific protein) (PRP8 homolog) (Splicing factor Prp8) (p220)	0.253992	2.42e-205	180	14	0.280793	7.84e-154	180	14	0.0111028	90	7	0.0395387	90	7	0.0362705	90	5
P22681	CBL	E3 ubiquitin-protein ligase CBL (EC 6.3.2.-) (Casitas B-lineage lymphoma proto-oncogene) (Proto-oncogene c-Cbl) (RING finger protein 55) (Signal transduction protein CBL)	0.253893	0.0160072	4	4	1.029	0.00774585	4	3	-0.00364754	2	2	-0.0330206	2	2	0.0934829	2	1
Q7KZ85	SUPT6H	Transcription elongation factor SPT6 (hSPT6) (Tat-cotransactivator 2 protein) (Tat-CT2 protein)	0.253862	1	10	2	0.590747	1.33e-07	10	2	-0.0524365	5	1	0.56402	5	1	0.0672787	5	1
Q99747	NAPG	Gamma-soluble NSF attachment protein (SNAP-gamma) (N-ethylmaleimide-sensitive factor attachment protein gamma)	0.253829	0.178093	6	2	-0.0303912	0.776324	6	2	0.0348687	3	1	0.0868192	3	1	0.0870088	3	1
O00178	GTPBP1	GTP-binding protein 1 (G-protein 1) (GP-1) (GP1)	0.253783	8.45e-09	20	4	-0.0509369	0.673251	20	4	-0.00234525	10	2	0.0957919	10	2	0.0153154	10	2
Q9NP81	SARS2	Serine--tRNA ligase, mitochondrial (EC 6.1.1.11) (SerRSmt) (Seryl-tRNA synthetase) (SerRS) (Seryl-tRNA(Ser/Sec) synthetase)	0.25275	2.79e-40	46	10	-0.548933	3.98e-103	46	10	-0.0614455	23	5	-0.0168046	23	4	0.0102835	23	5
Q9NUB1	ACSS1	Acetyl-coenzyme A synthetase 2-like, mitochondrial (EC 6.2.1.1) (Acetate--CoA ligase 2) (Acetyl-CoA synthetase 2) (AceCS2) (Acyl-CoA synthetase short-chain family member 1)	0.252557	1.06e-89	128	14	-1.47886	9.99e-171	128	14	-0.0185189	64	6	-0.15153	64	7	0.00410561	64	7
P49795	RGS19	Regulator of G-protein signaling 19 (RGS19) (G-alpha-interacting protein) (GAIP)	0.252159	1	2	2	0.508105	0.412639	2	2	-0.0412999	1	1	0.4014	1	1	-0.105173	1	1
P35637	FUS	RNA-binding protein FUS (75 kDa DNA-pairing protein) (Oncogene FUS) (Oncogene TLS) (POMp75) (Translocated in liposarcoma protein)	0.25179	1.48e-51	56	12	0.979466	1.74e-95	56	12	0.0248938	28	6	0.0506486	28	6	0.00423552	28	6
H0YMB1	RMDN3	Regulator of microtubule dynamics protein 3 (Fragment)	0.251381	6.22e-25	16	6	-0.510043	1.99e-23	16	6	-0.126102	8	3	-0.0443033	8	3	-0.0951741	8	3
P50552	VASP	Vasodilator-stimulated phosphoprotein (VASP)	0.251352	1.73e-83	110	14	0.423894	7.38e-139	110	14	0.0574991	55	7	0.00112182	55	7	-0.012572	55	6
Q96JB2	COG3	Conserved oligomeric Golgi complex subunit 3 (COG complex subunit 3) (Component of oligomeric Golgi complex 3) (Vesicle-docking protein SEC34 homolog) (p94)	0.25125	0.368223	6	6	0.270044	0.281359	6	6	0.038186	3	3	0.110324	3	3	-0.0164241	3	3
Q5SY01	PAFAH2	Platelet-activating factor acetylhydrolase 2, cytoplasmic (Fragment)	0.251225	1.78e-30	22	8	-0.725288	5.34e-32	22	8	-0.11418	11	4	-0.134727	11	4	-0.087208	11	4
J3QS53	C17orf62	Uncharacterized protein C17orf62 (Fragment)	0.251005	0.158043	8	8	-0.0183501	1	8	8	0.0505889	4	4	0.0602961	4	4	0.0502657	4	4
Q9Y2X3	NOP58	Nucleolar protein 58 (Nucleolar protein 5)	0.250867	5.51e-36	36	8	0.904976	4.27e-89	36	8	0.0191322	18	4	0.0818792	18	4	0.035683	18	4
O75717	WDHD1	WD repeat and HMG-box DNA-binding protein 1 (Acidic nucleoplasmic DNA-binding protein 1) (And-1)	0.250829	0.118003	2	2	-0.459634	0.455062	2	2	0.0325279	1	1	0.00350214	1	1	-0.0381263	1	1
I3L212	CORO7	Coronin-7 (Fragment)	0.25052	0.0891699	4	4	-0.0193842	1	4	4	-0.00876744	2	2	-0.0124373	2	2	-0.0852086	2	2
H3BUV5	ENSG00000261717	Uncharacterized protein (Fragment)	0.250495	0.271232	2	2	0.642326	0.402482	2	2	-0.034207	1	1	-0.00967621	1	1	0.0678413	1	1
P23786	CPT2	Carnitine O-palmitoyltransferase 2, mitochondrial (EC 2.3.1.21) (Carnitine palmitoyltransferase II) (CPT II)	0.250222	1.61e-166	160	14	-1.11889	2.59e-274	160	14	0.0164639	80	7	-0.0403653	80	7	-0.0318058	80	7
F8VQE1	LIMA1	LIM domain and actin-binding protein 1	0.250125	4.11e-07	10	2	-0.208868	6.73e-05	10	2	0.0272459	5	1	-0.00781444	5	1	0.0200647	5	1
F8VZD8		NA	0.250102	1.78e-78	124	4	0.567915	4.83e-96	124	4	0.00455865	62	2	0.013746	62	2	0.0334097	62	2
P50148	GNAQ	Guanine nucleotide-binding protein G(q) subunit alpha (Guanine nucleotide-binding protein alpha-q)	0.24989	3.51e-09	14	4	-0.632239	1.93e-24	14	4	0.0268647	7	2	-0.0139324	7	2	0.0394667	7	2
K7EJ14	MPRIP	Myosin phosphatase Rho-interacting protein (Fragment)	0.249649	0.451015	2	2	0.109164	0.309928	2	2	-0.134698	1	1	-0.223956	1	1	-0.124472	1	1
E9PQU5	RBM25	RNA-binding protein 25 (Fragment)	0.249639	0.000841361	4	4	0.243635	0.104999	4	4	-0.00748806	2	2	-0.0241577	2	2	0.0473302	2	2
C9JD53	IDI1	Isopentenyl-diphosphate Delta-isomerase 1 (Fragment)	0.249153	0.00158571	6	2	0.236211	0.000583769	6	2	0.0524577	3	1	-0.00330525	3	1	0.0500141	3	1
Q9P2P6	STARD9	StAR-related lipid transfer protein 9 (START domain-containing protein 9) (StARD9)	0.248872	9.55e-09	14	2	-0.415001	5.33e-17	14	2	0.0177073	7	1	-0.00417232	7	1	-0.01364	7	1
I3L434	ABR	Active breakpoint cluster region-related protein (Fragment)	0.248749	0.701715	2	2	0.503435	0.423308	2	2	0.00623718	1	1	0.0642798	1	1	-0.0736126	1	1
P13760	HLA-DRB1	HLA class II histocompatibility antigen, DRB1-4 beta chain (MHC class II antigen DRB1*4) (DR-4) (DR4)	0.248699	4.05e-29	60	8	0.545296	4.91e-88	60	8	0.0176582	30	4	0.100629	30	4	0.0152416	30	4
E9PC52	RBBP7	Histone-binding protein RBBP7	0.24841	1.09e-115	68	12	0.707331	1.5e-137	68	12	-0.00421783	34	6	-0.0353981	34	6	-0.00623514	34	5
O94760	DDAH1	N(G),N(G)-dimethylarginine dimethylaminohydrolase 1 (DDAH-1) (Dimethylarginine dimethylaminohydrolase 1) (EC 3.5.3.18) (DDAHI) (Dimethylargininase-1)	0.248083	6.51e-43	72	12	-2.13142	6.84e-169	72	12	-0.0245899	36	6	-0.0640598	36	6	-0.00113133	36	6
E9PF06	MRPL3	39S ribosomal protein L3, mitochondrial (Fragment)	0.247648	1	4	4	-0.554548	0.565285	4	4	0.70576	2	2	0.674267	2	2	0.614752	2	2
Q07955	SRSF1	Serine/arginine-rich splicing factor 1 (Alternative-splicing factor 1) (ASF-1) (Splicing factor, arginine/serine-rich 1) (pre-mRNA-splicing factor SF2, P33 subunit)	0.247383	3.17e-96	90	14	0.525589	1.1e-131	90	14	0.0213146	45	7	0.0720034	45	7	0.024553	45	7
O43598	DNPH1	2'-deoxynucleoside 5'-phosphate N-hydrolase 1 (EC 3.2.2.-) (c-Myc-responsive protein RCL)	0.247322	4.47e-73	54	14	0.0829597	2.42e-29	54	14	-0.00781942	27	7	0.00434585	27	7	0.0154329	27	7
Q96DU9	PABPC5	Polyadenylate-binding protein 5 (PABP-5) (Poly(A)-binding protein 5)	0.24717	0.225024	4	2	-0.0598639	1	4	2	0.032021	2	1	-0.0549347	2	1	-0.0553737	2	1
Q9H3H3	C11orf68	UPF0696 protein C11orf68 (Basophilic leukemia-expressed protein Bles03) (Protein p5326)	0.246934	1	2	2	-0.0638767	1	2	2	-0.044263	1	1	0.178901	1	1	0.186265	1	1
F5H2X8	PRKAB1	5'-AMP-activated protein kinase subunit beta-1	0.246734	0.0177204	8	4	-0.179624	0.215442	8	4	-0.0114665	4	2	0.0133045	4	2	-0.0689477	4	2
H7C0D0	CYP51A1	Lanosterol 14-alpha demethylase (Fragment)	0.246622	3.21e-07	12	2	0.378929	6.67e-10	12	2	0.0116715	6	1	0.0189852	6	1	-0.0329571	6	1
Q12906	ILF3	Interleukin enhancer-binding factor 3 (Double-stranded RNA-binding protein 76) (DRBP76) (M-phase phosphoprotein 4) (MPP4) (Nuclear factor associated with dsRNA) (NFAR) (Nuclear factor of activated T-cells 90 kDa) (NF-AT-90) (Translational control protein 80) (TCP80)	0.246551	9.74e-150	184	14	0.423015	3.67e-226	184	14	0.0122565	92	7	0.0326071	92	7	-0.0110203	92	6
P82933	MRPS9	28S ribosomal protein S9, mitochondrial (MRP-S9) (S9mt)	0.246546	0.0147362	8	2	-0.443553	1.68e-06	8	2	-0.0418814	4	1	0.0888268	4	1	-0.0207512	4	1
Q9HC35	EML4	Echinoderm microtubule-associated protein-like 4 (EMAP-4) (Restrictedly overexpressed proliferation-associated protein) (Ropp 120)	0.24654	4.52e-19	38	10	-0.151391	3.98e-25	38	10	-0.0857151	19	5	0.0924782	19	5	0.0433567	19	5
B4DJ10	LARS	Leucine--tRNA ligase, cytoplasmic (cDNA FLJ58533, highly similar to Leucyl-tRNA synthetase, cytoplasmic (EC 6.1.1.4))	0.246512	1.2e-06	24	4	-0.260418	9.81e-19	24	4	0.015526	12	2	-0.0547726	12	2	0.009504	12	2
Q9UPQ9	TNRC6B	Trinucleotide repeat-containing gene 6B protein	0.246347	0.0344185	8	2	1.04753	4.69e-10	8	2	0.00933638	4	1	0.0954958	4	1	0.0319931	4	1
H7C131	ACAA1	3-ketoacyl-CoA thiolase, peroxisomal (Fragment)	0.246124	0.221949	6	2	-0.184717	0.73848	6	2	-0.0388991	3	1	-0.0335863	3	1	0.0784017	3	1
F8VUJ0	ELK3	ETS domain-containing protein Elk-3 (Fragment)	0.245828	1	2	2	0.912755	0.663187	2	2	-0.0614253	1	1	0.30322	1	1	0.295225	1	1
G3V5X4	SYNE2	Nesprin-2	0.245746	2.66e-13	10	4	1.07738	2.47e-19	10	4	-0.165626	5	2	-0.016039	5	2	-0.0944368	5	2
B4DV96	RBKS	Ribokinase (cDNA FLJ60169, highly similar to Ribokinase (EC 2.7.1.15))	0.245614	0.41274	2	2	-0.139299	1	2	2	-0.121029	1	1	-0.0734341	1	1	0.00690218	1	1
H3BRU6	PCBP2	Poly(rC)-binding protein 2 (Fragment)	0.24559	4.55e-41	78	4	0.472514	4.65e-85	78	4	0.0349736	39	2	0.0205325	39	2	0.0292942	39	2
F5GY04	BNC1	Zinc finger protein basonuclin-1	0.245341	1	2	2	0.683371	1	2	2	2.45178	1	1	-0.0275175	1	1	-0.0856949	1	1
Q96IJ6	GMPPA	Mannose-1-phosphate guanyltransferase alpha (EC 2.7.7.13) (GDP-mannose pyrophosphorylase A) (GTP-mannose-1-phosphate guanylyltransferase alpha)	0.245212	1.92e-86	76	14	-0.152385	7.33e-42	76	14	-0.0545401	38	7	0.0230079	38	7	-0.018399	38	7
F8VPJ2	KIF13B	Kinesin-like protein KIF13B	0.244865	5.64e-74	68	8	-0.76652	4.56e-129	68	8	0.0089246	34	4	0.0102206	34	4	-0.00700547	34	3
J3KSI4	MPDU1	Mannose-P-dolichol utilization defect 1 protein	0.244695	5.77e-49	36	8	-0.987144	1.03e-97	36	8	0.0292399	18	4	0.0254499	18	4	-0.0285593	18	4
E9PRZ9	C11orf58	Protein C11orf58 (Fragment)	0.244333	1	4	4	1.09721	0.114491	4	4	0.032098	2	2	0.266513	2	2	0.0267821	2	2
P23526	AHCY	Adenosylhomocysteinase (AdoHcyase) (EC 3.3.1.1) (S-adenosyl-L-homocysteine hydrolase)	0.244309	9.34e-212	266	14	0.343785	3.95e-295	266	14	0.0160652	133	7	0.0307991	133	7	0.000422763	133	7
A6NHQ2	FBLL1	rRNA/tRNA 2'-O-methyltransferase fibrillarin-like protein 1 (EC 2.1.1.-)	0.244034	3.9e-06	12	4	0.0381174	1	12	4	0.0638312	6	2	0.0511819	6	2	0.0546186	6	2
P35270	SPR	Sepiapterin reductase (SPR) (EC 1.1.1.153)	0.243866	7.04e-79	78	14	-1.06985	1.57e-160	78	14	0.0129163	39	7	-0.0301158	39	7	-0.0469558	39	7
Q8WVY7	UBLCP1	Ubiquitin-like domain-containing CTD phosphatase 1 (EC 3.1.3.16) (Nuclear proteasome inhibitor UBLCP1)	0.243629	8.74e-60	32	10	0.490586	4.54e-70	32	10	-0.0973357	16	5	-0.098913	16	5	-0.0268474	16	5
P30419	NMT1	Glycylpeptide N-tetradecanoyltransferase 1 (EC 2.3.1.97) (Myristoyl-CoA:protein N-myristoyltransferase 1) (NMT 1) (Type I N-myristoyltransferase) (Peptide N-myristoyltransferase 1)	0.243444	1.29e-48	40	12	0.0280674	0.00107231	40	12	0.00735066	20	6	0.0265079	20	6	0.00676977	20	6
Q92688	ANP32B	Acidic leucine-rich nuclear phosphoprotein 32 family member B (Acidic protein rich in leucines) (Putative HLA-DR-associated protein I-2) (PHAPI2) (Silver-stainable protein SSP29)	0.243397	5.34e-150	156	14	0.564622	9.23e-183	156	14	0.0482694	78	7	0.0295845	78	7	0.0336155	78	7
Q9H6A0	DENND2D	DENN domain-containing protein 2D	0.243212	0.0971602	10	2	0.058582	1	10	2	0.0403909	5	1	0.0802463	5	1	0.0233524	5	1
Q5JPT1	SH3KBP1	SH3 domain-containing kinase-binding protein 1 (Fragment)	0.243009	1	4	4	0.866753	0.00203747	4	4	0.143811	2	2	0.0530397	2	2	0.0757845	2	2
P07305	H1F0	Histone H1.0 (Histone H1') (Histone H1(0))	0.242963	1.97e-37	52	11	-0.227649	1.6e-41	52	11	0.0383287	26	4	-0.053186	26	5	0.0255932	26	5
Q8IY31	IFT20	Intraflagellar transport protein 20 homolog (hIFT20)	0.242801	0.629773	2	2	-0.200333	0.3329	2	2	-0.0754903	1	1	-0.00498827	1	1	-0.058744	1	1
P48723	HSPA13	Heat shock 70 kDa protein 13 (Microsomal stress-70 protein ATPase core) (Stress-70 protein chaperone microsome-associated 60 kDa protein)	0.242788	0.498944	2	2	-0.010054	1	2	2	0.125879	1	1	0.0737784	1	1	0.0143959	1	1
Q709C8	VPS13C	Vacuolar protein sorting-associated protein 13C	0.242694	1.75e-53	28	8	-0.240026	2.23e-31	28	8	-0.00925018	14	4	-0.0289894	14	4	0.00396831	14	4
P27797	CALR	Calreticulin (CRP55) (Calregulin) (Endoplasmic reticulum resident protein 60) (ERp60) (HACBP) (grp60)	0.242669	0	802	13	-0.0959118	2.91e-166	802	13	-0.010831	401	7	-0.00859199	401	7	0.0053165	401	4
Q5TEH5	PLG	Angiostatin (HCG2029799, isoform CRA_b)	0.242561	0.336687	2	2	0.563717	0.495591	2	2	0.0966669	1	1	0.0531718	1	1	-0.00108478	1	1
Q7LBR1	CHMP1B	Charged multivesicular body protein 1b (CHMP1.5) (Chromatin-modifying protein 1b) (CHMP1b) (Vacuolar protein sorting-associated protein 46-2) (Vps46-2) (hVps46-2)	0.24251	1	6	6	0.251771	1	6	6	0.0176345	3	3	0.144894	3	3	-0.185235	3	3
F5GX11	PSMA1	Proteasome subunit alpha type-1	0.242086	1.34e-32	52	6	0.139883	8.71e-10	52	6	0.0121161	26	3	-0.0218899	26	3	-0.00204188	26	3
Q9H3K6	BOLA2; BOLA2B	BolA-like protein 2	0.241912	1.82e-33	28	10	0.05806	3.58e-10	28	10	0.0115292	14	5	0.084661	14	5	0.0417504	14	5
P08247	SYP	Synaptophysin (Major synaptic vesicle protein p38)	0.241874	1	2	2	0.170026	0.228624	2	2	0.105159	1	1	0.383192	1	1	0.0985541	1	1
B7Z1N3	PIGT	GPI transamidase component PIG-T (cDNA FLJ51050, highly similar to GPI transamidase component PIG-T) (cDNA FLJ61680, highly similar to GPI transamidase component PIG-T)	0.241841	0.0639605	8	2	0.195181	0.0121846	8	2	-0.140154	4	1	0.182807	4	1	-0.0999919	4	1
P18085	ARF4	ADP-ribosylation factor 4	0.241716	6.23e-178	326	10	-0.301678	0	326	10	0.0303638	163	5	0.0441499	163	5	0.0443881	163	5
P61604	HSPE1	10 kDa heat shock protein, mitochondrial (Hsp10) (10 kDa chaperonin) (Chaperonin 10) (CPN10) (Early-pregnancy factor) (EPF)	0.241485	1.19e-306	328	14	-0.579281	0	328	14	0.0292345	164	7	-0.0132856	164	7	-0.0075995	164	4
Q63HN8	RNF213	E3 ubiquitin-protein ligase RNF213 (EC 6.3.2.-) (ALK lymphoma oligomerization partner on chromosome 17) (Mysterin) (RING finger protein 213)	0.2413	1.29e-161	136	10	0.278545	1.64e-90	136	10	-0.0304934	68	5	-0.00644834	68	5	-0.0120466	68	5
B0QZ43	ERLIN1	Erlin-1 (Fragment)	0.24123	1.18e-05	10	2	0.0202961	1	10	2	-0.0148565	5	1	-0.0145004	5	1	0.0135095	5	1
P07996	THBS1	Thrombospondin-1	0.240808	1	8	2	0.728622	0.04252	8	2	-0.0595247	4	1	0.534915	4	1	-0.0380392	4	1
F5H7N8	OLR1	Oxidized low-density lipoprotein receptor 1, soluble form (Fragment)	0.24075	0.813707	2	2	1.00129	0.327649	2	2	0.0795178	1	1	0.0128993	1	1	-0.0204517	1	1
P02766	TTR	Transthyretin (ATTR) (Prealbumin) (TBPA)	0.240679	1.59e-135	148	13	0.315409	1.08e-148	148	14	0.0214855	74	7	0.0147688	74	7	0.0246399	74	7
P10809	HSPD1	60 kDa heat shock protein, mitochondrial (60 kDa chaperonin) (Chaperonin 60) (CPN60) (Heat shock protein 60) (HSP-60) (Hsp60) (HuCHA60) (Mitochondrial matrix protein P1) (P60 lymphocyte protein)	0.240189	0	1416	13	-0.363261	0	1416	12	0.0184975	708	7	-0.0141177	708	7	-0.0105123	708	4
J3QST2	DHRS4	Dehydrogenase/reductase SDR family member 4	0.24004	1	6	6	0.0231129	1	6	6	-0.200217	3	3	0.183728	3	3	0.040859	3	3
Q14247	CTTN	Src substrate cortactin (Amplaxin) (Oncogene EMS1)	0.239694	3.95e-68	68	12	0.57482	1.67e-93	68	12	0.0122883	34	6	0.0310496	34	6	0.0376565	34	6
Q9BSH5	HDHD3	Haloacid dehalogenase-like hydrolase domain-containing protein 3	0.239644	3.07e-59	94	12	-0.861082	8.43e-125	94	12	0.022055	47	6	-0.0508567	47	6	0.00377061	47	6
P07602	PSAP	Proactivator polypeptide [Cleaved into: Saposin-A (Protein A); Saposin-B-Val; Saposin-B (Cerebroside sulfate activator) (CSAct) (Dispersin) (Sphingolipid activator protein 1) (SAP-1) (Sulfatide/GM1 activator); Saposin-C (A1 activator) (Co-beta-glucosidase) (Glucosylceramidase activator) (Sphingolipid activator protein 2) (SAP-2); Saposin-D (Component C) (Protein C)]	0.239511	3.21e-94	126	10	-0.593242	8.78e-134	126	10	0.0309797	63	5	-0.0414577	63	5	0.0184641	63	5
Q8WWI5	SLC44A1	Choline transporter-like protein 1 (CDw92) (Solute carrier family 44 member 1) (CD antigen CD92)	0.239444	0.00624973	18	6	-0.381746	1.64e-11	18	6	0.0891885	9	3	0.251324	9	3	-0.121902	9	3
Q13151	HNRNPA0	Heterogeneous nuclear ribonucleoprotein A0 (hnRNP A0)	0.239341	1.18e-05	30	6	0.561484	2.89e-16	30	6	-0.00414494	15	3	0.0331093	15	3	-0.0111599	15	3
Q5H919	HTATSF1	HIV Tat-specific factor 1 (Fragment)	0.2386	0.731653	2	2	0.384169	0.322408	2	2	0.0464829	1	1	-0.0713686	1	1	0.00378456	1	1
Q9Y3B7	MRPL11	39S ribosomal protein L11, mitochondrial (L11mt) (MRP-L11)	0.238495	1	4	4	0.0759772	0.886926	4	4	0.0249909	2	2	-0.0101125	2	2	-0.00289679	2	2
Q32MZ4	LRRFIP1	Leucine-rich repeat flightless-interacting protein 1 (LRR FLII-interacting protein 1) (GC-binding factor 2) (TAR RNA-interacting protein)	0.2384	9.66e-11	12	4	0.140872	6.71e-06	12	4	-0.0519575	6	2	0.044436	6	2	0.0192261	6	2
P62241	RPS8	40S ribosomal protein S8	0.238242	0.000888541	40	2	-0.252741	3.98e-06	40	2	0.0880768	20	1	-0.00482998	20	1	-0.0308562	20	1
E7EQD5	STXBP2	Syntaxin-binding protein 2	0.238178	1	4	2	0.438601	0.0366725	4	2	0.101055	2	1	0.131662	2	1	-0.0529094	2	1
Q8NBU8		NA	0.237953	1.7e-83	82	14	-0.400873	1.81e-125	82	14	0.017549	41	7	-0.00407851	41	7	-0.0243701	41	7
H3BUU8	VAC14	Protein VAC14 homolog	0.237926	2.54e-10	10	2	-0.282394	2.29e-06	10	2	-0.0699894	5	1	0.136767	5	1	-0.0663661	5	1
Q9H190	SDCBP2	Syntenin-2 (Syndecan-binding protein 2)	0.237507	0.0983131	4	2	0.97018	0.0920474	4	2	0.174004	2	1	-0.0247828	2	1	-0.0303657	2	1
B4DJF3	GNPDA2	Glucosamine-6-phosphate isomerase 2 (cDNA FLJ60594, highly similar to Homo sapiens glucosamine-6-phosphate deaminase 2 (GNPDA2), mRNA)	0.237423	1	2	2	0.186888	0.611548	2	2	-0.196323	1	1	-0.000131921	1	1	-0.0621413	1	1
Q5T8R3	SLC16A1	Monocarboxylate transporter 1 (Fragment)	0.237141	1	4	4	-0.143	1	4	4	0.0741276	2	2	0.0372459	2	2	-0.0452091	2	2
Q5H9R7	PPP6R3	Serine/threonine-protein phosphatase 6 regulatory subunit 3 (SAPS domain family member 3) (Sporulation-induced transcript 4-associated protein SAPL)	0.236753	0.549635	6	2	0.0295573	1	6	2	0.0418189	3	1	-0.0837909	3	1	0.0710627	3	1
Q13131	PRKAA1	5'-AMP-activated protein kinase catalytic subunit alpha-1 (AMPK subunit alpha-1) (EC 2.7.11.1) (Acetyl-CoA carboxylase kinase) (ACACA kinase) (EC 2.7.11.27) (Hydroxymethylglutaryl-CoA reductase kinase) (HMGCR kinase) (EC 2.7.11.31) (Tau-protein kinase PRKAA1) (EC 2.7.11.26)	0.236582	2.04e-45	40	14	-0.161703	1.46e-39	40	14	0.00384426	20	7	-0.00341864	20	7	0.0267894	20	7
Q8NBJ4	GOLM1	Golgi membrane protein 1 (Golgi membrane protein GP73) (Golgi phosphoprotein 2)	0.236564	1.23e-21	58	9	-0.152231	7.95e-28	58	10	0.0796862	29	5	0.0123016	29	4	0.0394262	29	4
P49406	MRPL19	39S ribosomal protein L19, mitochondrial (L19mt) (MRP-L19) (39S ribosomal protein L15, mitochondrial) (L15mt) (MRP-L15)	0.235988	0.688202	8	2	-0.0822472	1	8	2	0.00878302	4	1	0.12683	4	1	-0.0171425	4	1
C9IZ01	GFM1	Elongation factor G, mitochondrial	0.235938	0.00620089	22	2	-0.719174	0.000225234	22	2	-0.0588899	11	1	0.0586157	11	1	-0.144765	11	1
Q330K1	TIMM50	Mitochondrial import inner membrane translocase subunit TIM50 (TIM50L) (TIMM50 protein)	0.23592	0.0375458	4	4	-0.206299	0.301434	4	4	0.0356217	2	2	0.0497472	2	2	-0.044912	2	2
O00160	MYO1F	Unconventional myosin-If (Myosin-Ie)	0.235821	1	12	2	1.11353	3.01e-08	12	2	0.0454446	6	1	0.480674	6	1	0.0449543	6	1
E9PS95	SLC25A22	Mitochondrial glutamate carrier 1 (Fragment)	0.235802	0.737187	6	6	-0.41183	0.0490085	6	6	0.111507	3	3	-0.121806	3	3	0.0468135	3	3
E9PCT1	SRRM1	Serine/arginine repetitive matrix protein 1	0.235702	3.48e-05	12	4	0.631959	1.03e-05	12	4	0.098478	6	2	0.049163	6	2	0.151774	6	2
H7BZN7	DDX56	Probable ATP-dependent RNA helicase DDX56 (Fragment)	0.235677	1	8	8	0.186392	1	8	8	0.111255	4	4	0.159304	4	4	0.0470757	4	4
B4DJA5	RAB5A	Ras-related protein Rab-5A (cDNA FLJ51867, highly similar to Ras-related protein Rab-5A)	0.234972	0.0101295	26	2	0.0149906	0.0728974	26	2	0.185739	13	1	-0.0165786	13	1	0.0810636	13	1
H0Y630	STK24	Serine/threonine-protein kinase 24 12 kDa subunit (Fragment)	0.234942	0.757746	8	2	0.304499	0.153996	8	2	-0.156775	4	1	-0.781329	4	1	NaN	4	0
P22033	MUT	Methylmalonyl-CoA mutase, mitochondrial (MCM) (EC 5.4.99.2) (Methylmalonyl-CoA isomerase)	0.234731	0.000129278	16	2	-1.092	3.49e-20	16	2	0.0274283	8	1	-0.242459	8	1	0.0816591	8	1
P22626	HNRNPA2B1	Heterogeneous nuclear ribonucleoproteins A2/B1 (hnRNP A2/B1)	0.234033	0	570	11	0.337723	0	570	11	0.0170301	285	7	0.0430447	285	7	0.0103663	285	4
P07998	RNASE1	Ribonuclease pancreatic (EC 3.1.27.5) (HP-RNase) (RIB-1) (RNase UpI-1) (Ribonuclease 1) (RNase 1) (Ribonuclease A) (RNase A)	0.233318	2e-06	12	1	2.14876	7.36e-24	12	2	-1.50581	6	1	0.477675	6	1	-0.319027	6	1
E5RK61	FAM49B	Protein FAM49B (Fragment)	0.232891	0.134624	2	2	0.283709	0.0655791	2	2	-0.00185416	1	1	-0.0377104	1	1	0.0328561	1	1
E9PJ04	SF3B2	Splicing factor 3B subunit 2 (Fragment)	0.232846	0.000322432	4	2	0.483953	6.26e-06	4	2	-0.00457152	2	1	0.0134066	2	1	-0.104701	2	1
Q01459	CTBS	Di-N-acetylchitobiase (EC 3.2.1.-)	0.232596	0.747802	2	2	0.0702693	1	2	2	0.00859898	1	1	-0.10791	1	1	0.0280369	1	1
Q9UGP8	SEC63	Translocation protein SEC63 homolog	0.232567	0.1838	8	2	-0.253411	1.74e-06	8	2	0.0770369	4	1	-0.104167	4	1	0.0124035	4	1
Q04837	SSBP1	Single-stranded DNA-binding protein, mitochondrial (Mt-SSB) (MtSSB) (PWP1-interacting protein 17)	0.232537	4.51e-255	174	14	-0.391677	3.37e-272	174	14	-0.104922	87	7	0.0146949	87	7	0.00820478	87	7
P51991	HNRNPA3	Heterogeneous nuclear ribonucleoprotein A3 (hnRNP A3)	0.232292	3.38e-28	100	8	0.618001	5.76e-73	100	8	0.0463963	50	4	0.0176754	50	4	0.0199826	50	4
Q9NVH6	TMLHE	Trimethyllysine dioxygenase, mitochondrial (EC 1.14.11.8) (Epsilon-trimethyllysine 2-oxoglutarate dioxygenase) (Epsilon-trimethyllysine hydroxylase) (TML hydroxylase) (TML-alpha-ketoglutarate dioxygenase) (TML dioxygenase) (TMLD)	0.232277	1.27e-10	18	6	-0.981448	4.84e-30	18	6	0.0663922	9	3	0.0488523	9	3	0.0256234	9	3
Q9Y5S9	RBM8A	RNA-binding protein 8A (Binder of OVCA1-1) (BOV-1) (RNA-binding motif protein 8A) (RNA-binding protein Y14) (Ribonucleoprotein RBM8A)	0.232263	6.49e-52	40	14	0.672659	9.51e-55	40	14	-0.0642612	20	7	0.0558765	20	7	-0.0609681	20	7
P52272	HNRNPM	Heterogeneous nuclear ribonucleoprotein M (hnRNP M)	0.232167	0	472	14	0.434789	0	472	14	0.0395251	236	7	0.0412394	236	7	0.0269169	236	7
Q8N0U8	VKORC1L1	Vitamin K epoxide reductase complex subunit 1-like protein 1 (VKORC1-like protein 1)	0.2317	1.37e-18	20	8	-0.129503	1	20	8	-0.166801	10	4	-0.0426266	10	4	-0.104621	10	3
Q9BUJ2	HNRNPUL1	Heterogeneous nuclear ribonucleoprotein U-like protein 1 (Adenovirus early region 1B-associated protein 5) (E1B-55 kDa-associated protein 5) (E1B-AP5)	0.231583	8.19e-15	44	6	0.451311	7.38e-50	44	6	-0.00192982	22	3	0.101079	22	3	0.00851947	22	3
P29466	CASP1	Caspase-1 (CASP-1) (EC 3.4.22.36) (Interleukin-1 beta convertase) (IL-1BC) (Interleukin-1 beta-converting enzyme) (ICE) (IL-1 beta-converting enzyme) (p45) [Cleaved into: Caspase-1 subunit p20; Caspase-1 subunit p10]	0.231076	5.63e-12	24	6	0.884655	1.28e-37	24	6	0.00151666	12	3	0.115054	12	3	0.0534717	12	3
Q13838	DDX39B	Spliceosome RNA helicase DDX39B (EC 3.6.4.13) (56 kDa U2AF65-associated protein) (ATP-dependent RNA helicase p47) (DEAD box protein UAP56) (HLA-B-associated transcript 1 protein)	0.231037	1.57e-122	174	12	0.517042	3.11e-195	174	12	-0.000171606	87	6	0.0519679	87	6	0.0119608	87	6
D6RF48	STX18	Syntaxin-18	0.230916	0.87732	2	2	-0.0374595	1	2	2	-0.07417	1	1	0.0267976	1	1	0.26975	1	1
F5GYZ3		NA	0.230499	3.68e-85	90	10	0.403673	2.57e-122	90	10	0.0202414	45	5	0.0660765	45	5	0.0360508	45	5
B4DY13	GTPBP4	Nucleolar GTP-binding protein 1 (cDNA FLJ56266, highly similar to Nucleolar GTP-binding protein 1)	0.23023	1	14	14	0.567146	0.0462221	14	14	0.0152278	7	7	0.0875957	7	7	0.0506893	7	7
Q6NUQ1	RINT1	RAD50-interacting protein 1 (RAD50 interactor 1) (HsRINT-1) (RINT-1)	0.23009	1	2	2	-0.25389	0.505978	2	2	0.0055018	1	1	-0.271332	1	1	0.0883216	1	1
Q15904	ATP6AP1	V-type proton ATPase subunit S1 (V-ATPase subunit S1) (Protein XAP-3) (V-ATPase Ac45 subunit) (V-ATPase S1 accessory protein) (Vacuolar proton pump subunit S1)	0.230071	1	4	4	-0.137321	1	4	4	0.0148072	2	2	0.00268054	2	2	-0.125857	2	2
Q99880	HIST1H2BL	Histone H2B type 1-L (Histone H2B.c) (H2B/c)	0.230058	1.95e-64	310	3	0.0785468	0.000305782	310	3	0.0347842	155	1	0.0402665	155	2	0.0208243	155	1
H0YGT3	ESRRA	Steroid hormone receptor ERR1 (Fragment)	0.229642	2.66e-06	12	4	-0.282718	3.38e-07	12	4	-0.120537	6	2	0.124802	6	2	0.00595219	6	2
Q8NBJ5	COLGALT1	Procollagen galactosyltransferase 1 (EC 2.4.1.50) (Collagen beta(1-O)galactosyltransferase 1) (Glycosyltransferase 25 family member 1) (Hydroxylysine galactosyltransferase 1)	0.229446	1	16	2	0.58981	0.00266221	16	2	-0.00397656	8	1	0.456685	8	1	0.210868	8	1
C9JJ54	WDFY1	WD repeat and FYVE domain-containing protein 1 (Fragment)	0.228396	3.34e-13	12	4	-0.170409	1.12e-08	12	4	0.0464449	6	2	0.0197098	6	2	-0.071038	6	2
F5H4R4	DCP1B	mRNA-decapping enzyme 1B	0.228352	0.122508	10	10	0.322523	0.0387855	10	10	-0.188255	5	5	0.0614637	5	5	-0.0148251	5	5
J3QLI9	SNRPD1	Small nuclear ribonucleoprotein Sm D1	0.22801	1e-20	32	10	0.34196	1.41e-36	32	10	-0.00191174	16	5	0.0816979	16	5	0.0405671	16	5
E1B6W5	SCP2	Non-specific lipid-transfer protein	0.227813	1	8	2	0.335706	1	8	2	0.152631	4	1	0.100285	4	1	0.133451	4	1
Q9NP92	MRPS30	28S ribosomal protein S30, mitochondrial (MRP-S30) (S30mt) (Programmed cell death protein 9)	0.227769	1	8	8	-0.569252	0.0150156	8	8	0.611382	4	4	0.364695	4	4	0.412283	4	4
B4DP21	PTGES3	Prostaglandin E synthase 3 (Prostaglandin E synthase 3 (Cytosolic), isoform CRA_d) (cDNA FLJ50819, highly similar to Prostaglandin E synthase 3 (EC 5.3.99.3))	0.227613	5.28e-23	62	6	0.255381	9.5e-10	62	6	0.0324203	31	3	0.0213386	31	3	-0.00722301	31	3
F5GWX5	CHD4	Chromodomain-helicase-DNA-binding protein 4	0.227444	6.31e-45	52	10	0.264248	7.15e-52	52	10	-0.0748499	26	5	0.0855452	26	5	0.00359006	26	4
J3KT19	USP10	Ubiquitin carboxyl-terminal hydrolase 10 (Fragment)	0.227108	0.464181	2	2	0.117106	1	2	2	-0.00886757	1	1	0.030518	1	1	0.0667878	1	1
F5GWY2	ATIC	Phosphoribosylaminoimidazolecarboxamide formyltransferase	0.227057	1.64e-21	36	4	0.198565	1.74e-16	36	4	0.00665187	18	2	0.00607214	18	2	-0.00601241	18	1
P22234	PAICS	Multifunctional protein ADE2 [Includes: Phosphoribosylaminoimidazole-succinocarboxamide synthase (EC 6.3.2.6) (SAICAR synthetase); Phosphoribosylaminoimidazole carboxylase (EC 4.1.1.21) (AIR carboxylase) (AIRC)]	0.226984	1.65e-28	42	8	0.899509	4.2e-79	42	8	0.0431172	21	4	0.0440063	21	4	-0.113087	21	3
E9PBQ0	RAB43	Ras-related protein Rab-43	0.226882	9.44e-07	22	6	-0.186291	3e-10	22	6	0.0329573	11	3	-0.0136913	11	3	0.0245507	11	3
O14933	UBE2L6	Ubiquitin/ISG15-conjugating enzyme E2 L6 (EC 6.3.2.19) (Retinoic acid-induced gene B protein) (RIG-B) (UbcH8) (Ubiquitin carrier protein L6) (Ubiquitin-protein ligase L6)	0.226747	0.0288816	12	4	0.377944	3.62e-06	12	4	-0.00421111	6	2	0.0730486	6	2	0.00607952	6	2
Q9HAU5	UPF2	Regulator of nonsense transcripts 2 (Nonsense mRNA reducing factor 2) (Up-frameshift suppressor 2 homolog) (hUpf2)	0.226566	1	8	8	0.356887	0.0121262	8	8	0.0876309	4	4	0.100636	4	4	0.0140651	4	4
Q15181	PPA1	Inorganic pyrophosphatase (EC 3.6.1.1) (Pyrophosphate phospho-hydrolase) (PPase)	0.226513	4.63e-199	246	14	0.676364	0	246	14	0.0228461	123	7	0.0128723	123	7	-0.000989515	123	6
Q9NYL4	FKBP11	Peptidyl-prolyl cis-trans isomerase FKBP11 (PPIase FKBP11) (EC 5.2.1.8) (19 kDa FK506-binding protein) (19 kDa FKBP) (FKBP-19) (FK506-binding protein 11) (FKBP-11) (Rotamase)	0.22613	5.21e-17	28	4	-0.885519	1.36e-41	28	4	-0.00652086	14	2	-0.013359	14	2	-0.00483717	14	2
D6RDJ3	POLR1C	DNA-directed RNA polymerases I and III subunit RPAC1 (Fragment)	0.225834	0.614977	2	2	0.481871	0.350328	2	2	-0.0277083	1	1	-0.116702	1	1	-0.1574	1	1
Q13636	RAB31	Ras-related protein Rab-31 (Ras-related protein Rab-22B)	0.225704	1	6	2	0.770356	0.0289385	6	2	0.00412386	3	1	0.304887	3	1	0.12201	3	1
H7C3X9	GTF3C2	General transcription factor 3C polypeptide 2 (Fragment)	0.225608	0.431639	8	8	0.586139	0.0110172	8	8	-0.161478	4	4	0.122369	4	4	0.00139415	4	4
Q8N9B5	JMY	Junction-mediating and -regulatory protein	0.225225	0.205817	2	2	-0.0722044	1	2	2	0.0164465	1	1	-0.0111125	1	1	-0.164317	1	1
H3BM42	GLG1	Golgi apparatus protein 1 (Golgi apparatus protein 1, isoform CRA_c)	0.224969	0.558934	2	2	0.00245344	1	2	2	-0.0385358	1	1	0.0176292	1	1	0.0303263	1	1
P20338	RAB4A	Ras-related protein Rab-4A	0.224898	0.00396004	14	4	-0.208245	0.00322988	14	4	-0.0548253	7	2	0.0972134	7	2	0.0136955	7	2
P01610		Ig kappa chain V-I region WEA	0.22479	0.000252975	22	4	0.429311	8.6e-17	22	4	-0.0225064	11	2	0.0555623	11	2	-0.0819911	11	2
Q5VW52	GPAM	Glycerol-3-phosphate acyltransferase 1, mitochondrial (Glycerol-3-phosphate acyltransferase, mitochondrial, isoform CRA_a)	0.224156	0.908135	8	8	-0.495556	1	8	8	-0.277954	4	4	-0.0923595	4	4	0.0772391	4	4
Q12905	ILF2	Interleukin enhancer-binding factor 2 (Nuclear factor of activated T-cells 45 kDa)	0.223244	1.03e-187	148	14	0.605464	5.04e-277	148	14	0.0350206	74	7	0.0525553	74	7	0.0265191	74	7
Q92851	CASP10	Caspase-10 (CASP-10) (EC 3.4.22.63) (Apoptotic protease Mch-4) (FAS-associated death domain protein interleukin-1B-converting enzyme 2) (FLICE2) (ICE-like apoptotic protease 4) [Cleaved into: Caspase-10 subunit p23/17; Caspase-10 subunit p12]	0.222989	1	4	4	0.730445	0.66306	4	4	-0.0364266	2	2	0.395396	2	2	-0.0554773	2	2
Q14677	CLINT1	Clathrin interactor 1 (Clathrin-interacting protein localized in the trans-Golgi region) (Clint) (Enthoprotin) (Epsin-4) (Epsin-related protein) (EpsinR)	0.222278	1.84e-28	40	12	-0.0984428	4.68e-23	40	12	0.014059	20	6	0.0769702	20	6	-0.0368338	20	6
H0YL98	DCAF11	DDB1- and CUL4-associated factor 11 (Fragment)	0.222271	1	4	4	0.0849997	0.329162	4	4	-0.542965	2	2	0.272031	2	2	-0.336745	2	2
O43314	PPIP5K2	Inositol hexakisphosphate and diphosphoinositol-pentakisphosphate kinase 2 (EC 2.7.4.21) (EC 2.7.4.24) (Diphosphoinositol pentakisphosphate kinase 2) (Histidine acid phosphatase domain-containing protein 1) (InsP6 and PP-IP5 kinase 2) (VIP1 homolog 2) (hsVIP2)	0.222247	0.322627	2	2	0.150664	1	2	2	0.0915823	1	1	0.137233	1	1	-0.0584403	1	1
E9PQW0	PEX16	Peroxisomal membrane protein PEX16	0.222195	0.690293	2	2	0.518667	0.0262229	2	2	0.00300773	1	1	0.0528632	1	1	0.0474095	1	1
P53365	ARFIP2	Arfaptin-2 (ADP-ribosylation factor-interacting protein 2) (Partner of RAC1) (Protein POR1)	0.222185	0.0693263	12	12	-0.662337	4.12e-05	12	12	-0.130381	6	6	-0.0222722	6	6	-0.0527282	6	6
Q16643	DBN1	Drebrin (Developmentally-regulated brain protein)	0.222048	0.345366	12	2	0.188018	3.09e-05	12	2	0.0355467	6	1	0.0548703	6	1	0.0316808	6	1
J3KSA9	PYCR1	Pyrroline-5-carboxylate reductase 1, mitochondrial (Fragment)	0.221872	0.937722	2	2	-0.81554	0.193788	2	2	0.0212077	1	1	-0.147339	1	1	0.11761	1	1
G3V5P4	CFL2	Cofilin 2 (Muscle), isoform CRA_d (Cofilin-2)	0.220223	1.46e-66	116	8	0.378304	9.55e-110	116	8	0.0225803	58	4	-0.0208082	58	4	-0.00682899	58	4
P00492	HPRT1	Hypoxanthine-guanine phosphoribosyltransferase (HGPRT) (HGPRTase) (EC 2.4.2.8)	0.22015	1.67e-82	76	14	-0.173085	9.97e-79	76	14	0.0163724	38	7	0.0665847	38	7	0.0336866	38	7
Q99549	MPHOSPH8	M-phase phosphoprotein 8 (Two hybrid-associated protein 3 with RanBPM) (Twa3)	0.219734	1	4	2	-0.258453	1	4	2	-0.31285	2	1	0.130087	2	1	0.0241358	2	1
E9PGE5	TBC1D23	TBC1 domain family member 23	0.219728	1	2	2	0.367034	0.814131	2	2	-0.0260449	1	1	0.43955	1	1	0.124057	1	1
E5RHM4	DCAF13	DDB1- and CUL4-associated factor 13	0.219208	1	2	2	0.192626	1	2	2	-0.166326	1	1	0.27864	1	1	0.253835	1	1
[truncated: 4,350 more rows]

## Sheet: Column Header Definitions
Column	Definition
Uniprot_Accession	The uniprot accession number. All protein isoforms have been grouped under the same accession for quantitation.
GeneName	The recommended name used to officially represent a gene, usually the HGNC name
Uniprot_Protein_Name	Full protein name as recommended by the UniProt consortium
Log2_TvE	The mean Log2 ratio across replicates of relative protein expression between tumour (T) and normal oesophagus (O)
TvE_FDRp	False discovery rate correct p-value for the comparison of TvT and EvE versus TvE ratios
TvE_peptides	Total number of peptides used to derived the expression ratio across replicates
TvE_n	Total number of replicates that peptides mapping to this protein were identified in.
Log2_TvG	The mean Log2 ratio across replicates of relative protein expression between tumour (T) and normal stomach (G)
TvG_FDRp	False discovery rate correct p-value for the comparison of TvT and GvG versus TvG ratios
TvG_peptides	Total number of peptides used to derived the expression ratio across replicates
TvG_n	Total number of replicates that peptides mapping to this protein were identified in.
Log2_TvT	The mean Log2 ratio of relative protein expression between tumour sample (T) technical replicates
TvT_peptides	Total number of peptides used to derived the expression ratio across replicates
TvT_n	Total number of biological replicates that peptides mapping to this protein were identified in.
Log2_EvE	The mean Log2 ratio of relative protein expression between normal oesophageal sample (O) technical replicates
EvE_peptides	Total number of peptides used to derived the expression ratio across replicates
EvE_n	Total number of biological replicates that peptides mapping to this protein were identified in.
Log2_GvG	The mean Log2 ratio of relative protein expression between normal stomach sample (G) technical replicates
GvG_peptides	Total number of peptides used to derived the expression ratio across replicates
GvG_n	Total number of biological replicates that peptides mapping to this protein were identified in.

## Sheet: Sheet2
Gene Name	Entrez GeneID	Uniprot Name	Median Normalised Log2 TvO	FDR-corrected p (TvO)	Median-normalised Log2 TvG	FDR-corrected p (TvG)	Unique peptides	Replicates quantified in
ARHGDIB	397	Rho GDP-dissociation inhibitor 2	0.282615	2.09e-62	0.781562	3.58e-91	52	8
SAMHD1	25939	SAM domain and HD domain-containing protein 1	0.15655	1.52e-78	0.40852	2.2e-143	130	14
AGR2	10551	Anterior gradient protein 2 homolog	-0.0874471	4.75e-104	-0.459106	0	778	14
HSPA5	3309	78 kDa glucose-regulated protein (GRP-78)	0.284465	0	-0.402724	0	1992	12
EPCAM	4072	Epithelial cell adhesion molecule (Ep-CAM)	2.96419	2.03e-14	3.64572	8.27e-26	10	4
TGM3	7053	Protein-glutamine gamma-glutamyltransferase E	-1.37423	0	0.24563	6.85e-44	642	14
HSP27	3315	Heat shock protein beta-1 (HspB1) (Heat shock 27 kDa protein) (HSP 27)	-1.02807	0	0.610923	0	1050	13
